# Supplementary material for: Detecting structural heterogeneity in single-molecule localization microscopy data
Source: Nat Commun. 2021 Jun 18;12:3791. doi: 10.1038/s41467-021-24106-8 (PMC8213809; doi:10.1038/s41467-021-24106-8)
Supplement: Supplementary file 3 — Source Data [file 41467_2021_24106_MOESM3_ESM.xlsx]

## Sheet: Figure_SI_1
Digits (a-c)					Letters (d-f)					Mirrors (g-i)					NPC (j-l)
x	y	z	label (4=grid)		x	y	z	label (0 = T,1=O,2=L)		x	y	z	label (1=mirrored)		x	y	z	radius
76.291	-20.6564	-37.7389	4		-25.3682	-7.07386	-9.20207	0		-0.531084	-2.72084	-7.00691	0		-2.76322	-0.192759	-1.57733	55.2963
105.051	14.36	20.2751	4		-9.37662	-14.9884	14.4424	0		1.30374	4.55692	7.02464	0		1.80928	0.352429	-1.2636	52.6685
-30.8488	-48.6743	53.1928	2		-30.7888	-23.9412	3.227	0		2.21771	-6.33487	-3.29614	0		-0.493399	2.46609	0.421347	53.7107
80.4121	-48.302	36.3864	4		-19.8624	-15.7317	10.0277	0		-3.5565	-2.56181	3.27137	0		1.71435	-1.48152	-1.20294	52.4808
-9.14633	-68.8478	27.5079	2		-23.5954	-0.275503	28.5344	0		0.271386	-3.45226	8.91071	0		-2.02274	1.09469	-1.41057	55.0437
-56.6911	-28.9798	-44.2904	1		-28.5807	-4.98626	-10.3135	0		-0.521475	1.01476	-1.10628	0		-1.25818	-0.198777	0.0299857	54.6017
8.49357	70.4478	24.8458	3		-18.1322	-26.0804	-13.7807	0		8.76176	-5.89315	-4.68415	0		1.64665	2.99826	-0.508378	51.5001
-50.3701	-25.5389	-38.1545	1		-17.2099	-18.3029	-0.609638	0		-3.9878	-0.579629	3.5355	0		2.4124	0.304732	-0.959502	52.2339
-36.8616	3.9076	-25.7891	1		-18.4309	-14.779	7.16189	0		-1.2641	-1.24614	0.795506	0		-0.764321	-1.40787	-0.597874	53.3844
98.284	24.6826	-16.8194	4		-23.8038	-0.506202	31.0456	0		-0.680104	-2.66028	7.02165	0		0.666146	-0.573351	-1.70585	53.4928
-39.8151	53.6408	-7.99511	3		-1.75374	-6.83646	-1.73888	0		4.17705	6.35086	4.82032	0		-4.08603	-0.758158	0.167655	55.791
-19.7403	-43.3286	58.4811	2		-40.0047	1.20784	-4.78518	0		4.97443	-6.64753	5.77485	0		1.50586	1.24333	-1.28869	53.0063
-4.13078	-35.3375	65.0914	2		-20.208	-18.7385	6.85992	0		4.73216	-6.78187	3.1301	0		0.728321	-1.96694	1.18923	53.0938
87.6484	-5.6876	-16.1195	4		-36.186	-18.0581	3.22333	0		0.403152	3.8693	5.45525	0		-0.501559	-2.00823	-1.15212	54.024
-35.7128	-36.0635	-42.2394	1		-12.7018	2.14261	22.9134	0		2.57269	3.60607	1.39355	0		-0.448355	-1.82257	0.283868	53.6459
-33.7879	-24.0485	-81.0886	1		-34.3207	-15.6732	-10.7775	0		-0.875439	-6.59189	3.21996	0		1.65685	3.72535	1.90081	51.7672
-33.3927	-1.4465	-73.896	1		-33.7049	-5.82258	2.65532	0		-0.53743	-8.30345	-3.10149	0		-2.59477	-0.53072	-1.62572	55.4221
75.477	9.05002	1.99903	4		-23.9993	-20.9715	23.4787	0		-2.10114	1.96755	1.21865	0		3.33925	-0.0435642	-1.26723	51.2278
-17.6505	51.8572	19.5831	3		-11.606	-20.9362	-10.9166	0		14.6696	9.62702	-1.36495	1		1.43986	0.417027	-0.469899	52.0984
-18.5854	53.2879	8.9743	3		-31.4872	-1.94625	-17.3224	0		-1.43129	10.3819	9.93756	0		0.018338	0.971323	1.36408	53.7616
-27.3623	-62.8862	63.2508	2		-16.3619	-18.9008	-0.378679	0		9.53523	0.922149	2.91801	0		-1.58411	-2.07234	-1.15104	54.6095
-37.1457	-30.93	-40.3193	1		-42.287	-10.0608	-11.1745	0		-1.4666	-8.65512	9.29928	0		1.32891	0.237197	-1.83285	52.696
-49.6326	-22.6651	32.0298	2		-24.465	5.05788	24.9091	0		5.0094	11.5204	-3.85776	0		2.28468	0.25592	2.18529	51.7292
6.9618	68.1011	36.1585	3		-31.0161	-17.378	-11.3455	0		16.3775	14.2087	6.3521	1		1.06464	3.33211	0.967001	52.3812
-25.9161	82.7685	46.9189	3		-9.5034	-20.4618	-14.2544	0		12.0838	-10.1727	-0.653242	0		-2.41804	-0.49612	1.66136	55.2084
-7.8995	-19.6286	90.5051	2		-17.1686	-14.3639	10.0579	0		-9.13375	2.81153	2.93431	0		2.65928	0.490581	-1.20378	52.327
-23.2032	-22.9121	46.1885	2		-33.4354	-20.4317	-13.4099	0		3.50025	-2.05658	-3.1991	0		-2.05012	2.5473	-0.420191	55.297
-36.8475	-45.2068	47.9794	2		-5.19363	-8.47881	21.2763	0		2.38167	-12.2749	10.2038	0		1.181	-0.389547	-0.452608	53.175
100.424	-7.42404	-24.876	4		-23.4003	2.16184	30.1584	0		-0.752367	-7.38179	-6.43748	0		-0.314512	0.228473	-0.151969	53.7649
-17.284	-51.4028	61.9932	2		-24.5774	-19.7199	-17.4124	0		0.998781	-5.0618	2.55077	0		1.29628	0.49025	1.37189	52.1436
-21.3306	-63.5681	39.8843	2		-21.551	-10.3075	22.7433	0		-3.02985	4.00524	1.42172	0		0.00381947	-2.57239	-0.0920111	54.132
96.5742	22.9288	-11.3421	4		-18.4842	1.395	27.7892	0		-0.437671	6.38351	-2.99146	0		-0.435204	2.73247	-0.163268	54.0656
-3.81536	17.9219	34.2746	3		-25.1383	-26.8399	-6.37318	0		3.99094	-2.59512	11.5669	0		0.743201	-0.476876	-1.95257	53.3149
89.9503	-26.5485	-0.648065	4		-23.5298	-13.9218	14.3585	0		-0.948243	-1.85215	-1.26867	0		3.39809	-0.933597	1.15701	51.3464
-48.2536	37.5979	-17.4779	3		-36.2834	-8.81073	24.8899	0		-6.90062	-2.54453	2.13724	0		-3.23637	-1.2224	-0.286577	55.1595
-29.0441	-19.0738	59.3218	2		-21.9922	-23.1524	-3.21889	0		1.66128	4.36396	-4.80358	0		-0.454417	0.849057	-0.957304	53.9968
-40.4944	60.3463	-2.15161	3		-12.1761	-17.4743	23.5124	0		5.47298	2.29407	-4.99875	0		2.78365	-1.27647	0.16769	51.573
74.3089	12.5012	-5.25504	4		-24.7095	-25.5242	3.11958	0		-9.1278	-1.85563	10.3247	0		-1.77641	3.06648	-1.6685	55.1436
0.330172	65.7707	30.0173	3		-21.5704	-30.009	-12.6095	0		7.47732	2.70538	-1.29185	0		2.73772	1.40596	0.442474	51.4312
92.9031	20.1542	9.07409	4		-30.0059	-9.00971	7.62886	0		2.95784	-7.90446	5.66175	0		-1.51172	-2.22337	-0.353964	54.721
-45.2077	-23.4547	-63.8125	1		-17.8992	-27.7087	9.52915	0		3.35122	-1.08515	7.67106	0		-0.143874	-1.76104	0.0622747	54.0589
-3.34603	-64.3801	67.225	2		-7.41382	8.58928	15.7058	0		-1.4418	-0.733473	1.35826	0		1.65866	-0.858577	0.976485	52.434
-34.2546	29.6945	16.2667	3		-27.0712	-5.70688	19.4096	0		-0.770655	-2.13137	7.38745	0		0.741946	-3.04271	1.0399	53.2211
-7.74755	-17.9723	21.7074	2		-32.8924	-7.52016	-1.64914	0		14.9232	-7.95736	-0.0884274	0		-1.88149	0.938263	0.278146	55.2672
-41.4156	-37.2091	-1.95212	2		-12.6817	-13.6723	12.755	0		6.25573	-3.30334	1.98449	0		-2.306	-1.85193	1.2403	55.0022
87.8227	-19.4531	-30.9532	4		-25.942	-13.1319	8.05074	0		-0.137063	0.937268	3.59815	0		-0.903935	-2.61584	0.703445	54.0934
-19.3593	65.863	16.0206	3		-31.7719	-21.8351	-9.96668	0		6.56973	-6.64742	1.54173	0		0.472746	1.19985	1.43716	53.1539
-12.277	-23.3506	19.6318	2		-30.2526	0.48929	21.6993	0		2.095	-7.88779	6.39636	0		3.42229	1.02555	1.37804	51.2491
-21.2599	-53.213	34.2606	2		-40.493	-14.582	1.38428	0		-4.61048	-0.188528	5.10775	0		1.35403	0.24077	-0.896609	53.078
82.086	22.9601	-12.5655	4		-40.7527	-13.3434	4.42561	0		-5.28188	3.4313	-0.225199	0		0.191976	0.698099	-0.527406	53.8871
-31.873	3.82383	-50.6062	1		-28.4823	-2.34284	-5.21783	0		-0.945095	-1.00862	9.04171	0		1.43272	2.06882	-1.62229	52.6425
67.3995	14.9962	20.7587	4		-19.7393	-10.6711	3.39917	0		-3.49343	-1.7232	6.0749	0		1.95504	-0.153011	2.00087	52.4872
-51.5031	-38.7102	-30.7901	1		-35.0166	-7.04362	11.1213	0		5.79247	3.1952	-4.76498	0		1.6797	-1.8069	2.10948	52.5943
-29.1172	-20.6885	13.5835	2		-31.5909	-9.28318	-12.4981	0		-0.630244	0.656334	2.70764	0		2.02394	-2.16468	-2.38514	52.6624
-35.8081	60.0089	12.6326	3		-29.0741	-19.7555	-16.7626	0		-3.6487	7.48919	13.3319	0		-1.06577	-0.60182	1.59385	54.0447
50.8795	0.791904	-5.91014	4		-30.2901	-10.3715	-5.01863	0		0.946877	0.747264	-0.925252	0		-2.35663	0.706143	2.26774	55.0754
-1.3433	62.2061	41.6624	3		-14.2496	-23.0715	7.74738	0		-5.64419	9.84357	2.31427	0		3.52459	-0.995828	-1.09013	51.3792
-10.3596	-15.1658	81.9924	2		-3.86686	-4.52596	19.7302	0		-1.01547	-0.968569	-6.73264	0		1.01289	1.16121	1.55211	52.6209
-49.9317	-24.4827	-40.679	1		-33.9155	-2.67188	14.0095	0		-1.56031	-6.90822	-1.30531	0		0.0910687	-0.2898	-0.235563	53.1633
-47.0214	3.96461	-34.1048	1		-5.31142	-1.3529	36.223	0		1.12443	-2.72778	2.63168	0		-0.161447	-2.2821	-3.06996	53.7035
62.5274	-19.8167	-39.4501	4		-0.583259	4.69277	21.89	0		-5.08434	-3.17263	7.98297	0		-1.17196	-0.283437	-0.578132	54.8391
2.9437	-33.4624	48.6901	2		-11.5748	10.6597	30.1942	0		-2.53648	6.67802	3.44265	0		0.0255483	-1.5797	-0.0895345	53.5509
-12.9319	43.8877	0.805847	3		-38.4377	-14.2594	-0.504004	0		-4.51067	9.15281	-4.9437	0		1.19367	0.49073	0.130556	53.1855
-19.2239	72.1034	-26.3126	3		-10.5077	-12.1875	28.5573	0		-0.37617	5.1594	1.10757	0		-1.207	2.81472	0.545375	55.2532
-25.6322	-43.9323	0.141276	2		-34.3206	-14.4606	3.9799	0		-4.69788	2.89375	1.92072	0		-2.19172	-0.220278	-0.113693	55.1027
-32.8679	-61.1777	40.248	2		-31.0969	-21.5895	-20.7525	0		-0.699939	7.56026	-7.74678	0		0.86766	1.78853	-1.31128	53.142
-42.9976	82.6271	-8.0161	3		-30.7624	-24.8675	-0.693452	0		0.586052	-2.09291	2.14519	0		-2.24594	-1.09285	0.907735	55.6077
76.5034	-54.5033	-11.2027	4		-21.9025	-18.407	-10.4527	0		-1.95423	-1.0444	7.37824	0		0.939898	-2.05722	1.7626	53.0251
-24.7931	63.2905	8.44561	3		-23.4909	-12.7356	27.2592	0		1.34801	-5.88883	1.26244	0		2.94347	-1.93459	2.55672	51.7076
-20.5303	-50.7967	-23.3149	1		-10.894	17.4711	28.5678	0		0.362328	-6.20312	-4.7671	0		2.76679	0.506976	0.490976	51.6287
-39.1173	55.0725	15.2436	3		-24.8791	-21.3747	7.34171	0		-0.38289	-6.66391	5.09129	0		-1.74805	3.92915	0.347065	55.923
-41.1965	30.0494	-8.82297	3		-37.6034	-16.5558	-12.1259	0		-0.14008	9.47068	7.79008	0		-0.0198315	-0.644572	-1.02637	53.5414
-23.2082	60.3871	32.6616	3		-30.8756	-2.18236	14.8188	0		3.56095	4.7908	10.1269	0		2.93729	-1.261	3.02002	51.82
75.1967	-23.7886	-23.7993	4		-22.7228	-3.07763	4.58976	0		-2.02646	8.52031	1.40353	0		1.5133	-0.916842	-2.09183	52.3444
85.3195	-14.9912	-41.1012	4		-31.3016	-24.6793	-4.94972	0		0.572384	2.97472	-3.04945	0		0.359539	0.701332	2.85869	53.7156
48.2815	-14.9193	11.4728	4		-23.0932	-20.5863	-5.32964	0		-6.0862	-2.36261	-3.05817	0		0.87757	-0.675394	1.24026	53.3191
-46.5579	-17.5147	-64.3854	1		-45.6597	-12.4085	-10.0327	0		-1.77651	7.29554	2.9074	0		-0.101688	2.64861	1.28308	53.6018
-15.4872	-56.346	74.5793	2		-24.6301	-13.0174	4.79519	0		3.98601	-8.26463	-5.97561	0		-1.84451	-1.75531	2.86821	54.6125
45.461	5.25782	-28.9297	4		-36.874	-6.4535	2.00766	0		1.35683	-2.70664	1.33154	0		-0.132985	-0.441237	1.06635	53.3126
-31.6013	-47.1392	60.1091	2		-14.5953	17.458	21.8001	0		3.92421	-3.47433	5.06402	0		-1.50999	3.79439	-1.50816	55.3126
-19.8009	-34.1889	-32.8157	2		-24.8125	-15.1416	18.9353	0		-3.53865	-1.33008	2.83692	0		1.69006	-0.613825	3.5025	51.9905
-25.8291	-50.0381	36.8132	2		-13.7194	-13.2644	17.8523	0		6.75285	-7.35441	0.42635	0		0.529159	0.823655	0.507757	53.1166
70.1655	-28.4645	27.5885	4		-29.4306	-11.3913	-22.4528	0		5.40967	3.66509	-1.30531	0		-2.08098	-1.42701	3.91251	54.5637
-26.2548	-32.751	54.9022	2		-34.351	-17.3892	13.6899	0		-5.346	-6.15441	-2.77735	0		-3.87306	-0.98558	2.4406	55.6324
-54.193	-29.244	-21.8843	1		-22.2959	-22.4759	2.91059	0		2.44532	-6.69118	0.392665	0		3.33745	2.10967	-1.03889	51.4835
-30.3591	20.7068	-17.4381	3		-31.9195	-3.37261	-3.41762	0		-2.1388	3.31789	4.1438	0		-3.68132	-1.66264	0.953466	55.7446
-4.41893	89.6179	26.5327	3		-21.1219	-18.583	2.96591	0		0.732407	-1.54262	1.92761	0		0.267994	-2.42783	1.43224	53.2519
-1.26251	65.5506	56.6319	3		-12.4288	-21.7838	-2.32736	0		4.88016	3.90778	-1.77678	0		2.06283	0.578456	-0.30163	51.9866
-8.83554	25.7584	41.2325	3		-37.735	-16.3091	-8.93286	0		3.73174	-1.11994	-4.19712	0		2.91062	-1.3522	-0.983693	51.4013
-12.0227	-57.6985	17.2099	2		-35.7634	-15.8256	-18.7197	0		-1.53436	-9.74398	-8.0234	0		3.40777	-0.257485	1.65625	51.0301
72.4847	-6.34415	-14.3418	4		-22.0534	-14.9909	13.1562	0		1.23595	-11.8076	-0.857824	0		1.83531	0.229663	-1.02029	52.1769
68.076	2.02386	-31.1595	4		-20.4865	-21.8569	12.372	0		1.67034	4.57677	-8.02427	0		-1.65606	2.04362	-0.963358	55.2544
-41.8422	41.1708	-33.0897	1		-14.1615	-22.8399	-1.65093	0		1.91445	3.77491	1.23201	0		-1.27651	1.8886	-2.4003	54.5604
-23.637	60.2855	55.7801	3		-26.5758	-15.5963	14.4079	0		5.4859	-4.7653	-4.41631	0		-1.52084	2.84446	-1.14062	55.1931
-17.608	71.2211	19.4325	3		-31.1781	-16.15	-5.41594	0		-3.61942	-4.81834	-0.700659	0		-1.00632	-2.40925	0.676492	54.3287
75.7423	10.8147	3.42187	4		-18.0321	-13.7218	23.2541	0		9.67691	0.500294	-7.75197	0		-1.88527	0.468821	-1.86632	54.471
-11.6029	-55.4135	72.7385	2		-3.09392	10.8268	31.1459	0		9.00875	-6.49229	-2.64125	0		0.0935713	1.56683	-2.12622	53.7852
-31.1606	52.2741	-4.83782	3		-15.3538	-21.4085	0.0526485	0		-0.978234	-3.42111	0.822882	0		-0.503261	0.319476	1.91251	54.2772
72.8309	5.9428	-54.3197	4		-11.6657	2.78258	34.0485	0		5.96666	0.241911	-3.64916	0		2.30033	0.227619	3.15767	51.4328
-34.6815	-44.5266	-4.92238	2		-24.1426	-18.875	4.94133	0		3.61877	-0.165854	-2.77599	0		0.267891	2.14189	0.192356	52.9321
-37.2352	22.0573	-2.83596	3		-35.9205	-14.4117	-3.94002	0		4.3837	-5.92426	2.81972	0		1.27299	0.966336	1.94636	52.3056
89.1791	-7.96295	-28.6069	4		-34.8086	-18.3145	-2.844	0		-9.02188	1.31248	5.11295	0		-1.90712	0.967463	-2.07772	54.6522
113.778	-16.7706	13.9833	4		-21.0681	-0.272182	17.2619	0		-4.28696	-3.94904	1.15709	0		2.53915	-0.657945	-0.120367	52.04
-46.6068	5.81337	-40.4841	1		-21.5979	-14.614	-4.25004	0		-5.87165	-1.42424	6.72497	0		2.4651	-0.0180147	0.265888	51.7188
-11.9134	92.3995	0.656131	3		-27.7192	-27.2353	-0.175478	0		-1.85112	5.00036	4.32009	0		0.0108754	-1.3351	2.4858	53.4963
113.453	0.962159	-19.6666	4		-35.5266	4.05256	9.23084	0		2.57016	1.27835	-10.8082	0		3.12863	0.340981	0.0365787	51.328
-22.1336	-29.155	-56.731	1		-24.9698	7.47124	5.49642	0		-5.21066	-3.57024	4.38468	0		-0.429892	-1.60763	-2.43795	53.8063
-62.2614	-25.0835	-32.2311	1		-22.1861	-23.0051	6.9621	0		-3.91241	7.46915	4.5624	0		-1.08996	-0.579762	-2.60214	54.4313
-26.0735	-60.1	33.2924	2		-13.6555	-20.2156	2.10784	0		2.88204	3.42878	5.66547	0		-3.46778	-0.826885	-2.21625	55.8757
-23.6511	30.0325	-2.59926	3		-23.372	-14.1509	38.2598	0		-6.20272	-1.91832	1.37448	0		-1.02638	1.11329	-1.18259	54.654
114.242	2.27909	-10.0197	4		-27.4481	-10.7167	3.65309	0		-1.18113	7.06865	-1.06559	0		-1.34668	-0.817227	1.45843	54.941
-18.2309	-29.1626	78.1584	2		-22.6456	-11.8915	13.5156	0		-6.0255	1.63473	-0.303608	0		-2.14266	1.04513	1.59467	55.0786
49.9918	2.20713	-71.5878	4		-18.3088	-27.7449	-1.4582	0		-9.71925	2.47308	6.61901	0		0.141835	-1.50002	0.102754	53.4559
-32.3093	-42.4782	13.6344	2		-38.5115	-18.5198	-14.0433	0		0.28968	-0.579331	-0.597245	0		0.514536	-0.772956	3.3487	53.1568
-8.28519	86.9903	37.5728	3		-31.6425	-16.5348	-6.57571	0		-8.41669	-5.55587	3.53125	0		0.364957	-1.26126	0.292479	53.3635
-30.1009	0.592178	-71.3043	1		-25.4913	1.02662	1.93267	0		-6.99676	2.05228	2.80854	0		2.79166	0.325405	1.50832	51.004
10.45	18.561	-5.78187	3		-39.2716	-16.4151	-12.275	0		21.9537	9.30636	1.33653	1		2.72512	-0.255434	-0.977562	51.3084
50.8253	17.7535	-17.6847	4		-28.7498	-17.9284	-9.84622	0		3.07101	-3.09375	3.10347	0		0.330744	0.97428	-0.332459	53.8164
-30.5968	-6.72431	-0.91209	1		-41.981	-10.1501	-4.0375	0		1.64989	-3.50403	1.45882	0		-1.75598	-1.54606	-1.89706	54.827
64.0287	-10.9018	8.7253	4		-20.804	-9.57248	11.8801	0		1.00274	-4.1465	-7.67277	0		3.869	-1.07859	-0.986986	51.5752
-22.2692	-12.1049	60.7103	2		-24.3796	-24.9489	-10.414	0		-3.7024	7.40281	0.74725	0		1.03661	3.23388	1.20701	52.8194
11.8304	-44.0925	-8.98717	2		-21.9073	-9.424	-0.728566	0		4.20519	-1.19628	11.0708	0		-1.85778	-0.157906	-1.79357	54.5478
-33.8868	-22.511	4.01568	1		-30.6921	-11.9664	24.0831	0		-5.46107	-4.57874	-5.54252	0		1.97081	0.942453	0.00297232	52.0829
-37.0338	23.079	-28.3525	1		-19.3752	-12.2561	20.8038	0		-6.83876	-6.87608	1.91617	0		-1.05359	-0.640635	-1.31668	54.4058
68.193	-30.4166	11.0661	4		-20.857	-13.9707	11.5412	0		-1.19422	9.29641	-5.38377	0		-1.75634	3.60537	-0.530808	55.7361
-16.3599	-7.6707	46.8123	2		-14.7461	-16.784	6.21138	0		-7.21895	-4.43617	-5.27351	0		-2.39253	-0.580985	1.96433	55.7131
-15.7528	51.0404	17.5138	3		-15.5527	-7.19849	43.5633	0		-7.84194	3.71901	2.63384	0		0.423321	-0.425687	2.04818	53.1671
-8.54201	69.1315	29.4032	3		-3.6682	-29.2315	1.7655	0		0.789801	-1.89237	-0.0974329	0		1.87042	-1.91793	-0.190951	52.4499
-22.5996	-72.544	13.4824	2		-27.9293	-11.4366	14.9626	0		-5.64477	3.29626	1.38798	0		-0.293094	-0.201101	-1.22664	53.9746
-32.39	-33.3339	-16.8159	2		-20.5126	-20.9583	6.10118	0		-0.146006	-7.1866	-1.39141	0		-1.1814	0.198154	-0.807883	54.2146
-11.1269	-18.6652	68.3146	2		-16.9885	-17.1971	-15.7179	0		4.3967	3.13618	2.04857	0		-3.11777	-1.57752	-1.69592	55.9007
-7.3725	-65.8272	35.5182	2		-38.302	-16.9785	1.76867	0		-5.21763	4.22762	-2.10121	0		2.29258	0.450833	-1.17121	52.0054
-32.4255	-14.2703	-32.1559	1		-27.6607	-23.0132	-9.48651	0		-1.90621	0.439087	4.55303	0		-3.13475	-1.94508	1.26729	55.3612
-18.435	-26.5959	81.3192	2		2.39626	-9.36052	14.1608	0		1.75361	-8.61745	2.30541	0		2.97128	0.0438532	-0.063006	51.9722
-11.3497	-66.6557	15.2645	2		-20.1132	-12.672	9.8554	0		-2.45626	0.361707	4.85427	0		-0.861573	0.0116072	1.6306	53.5658
110.61	6.43561	-15.1772	4		-33.989	-11.9547	12.6679	0		-2.18895	-3.2001	-2.92067	0		-2.26485	0.877272	-1.69492	55.8883
-12.9239	39.4168	44.5849	3		-16.2959	-10.8662	10.027	0		20.0018	13.5055	7.27964	1		-1.23991	-2.19135	-2.62039	54.3215
-25.1819	3.8994	-0.913373	2		-24.5212	-5.06381	-0.280199	0		3.62067	-6.69636	-5.93065	0		-3.77783	-0.325497	-0.387628	55.556
-30.5099	-21.3598	54.5799	2		-32.8891	-3.6893	-10.2757	0		-5.74796	6.15738	-3.03568	0		1.4906	0.511353	-1.74215	52.8912
-18.5166	38.7852	18.6541	3		-18.0149	-24.8921	-4.05936	0		-5.02388	0.115306	0.0949883	0		-0.576653	3.05307	1.34978	54.5425
-55.9865	-27.1441	-42.1794	1		-29.845	-14.568	-4.89669	0		-8.4831	1.40491	-8.91952	0		0.253354	1.87927	-1.51339	53.6671
-9.06199	49.1278	-31.1895	3		-18.6637	-18.4616	9.59287	0		11.114	0.03563	-4.14193	0		3.64875	2.76792	-1.00966	51.2759
-30.3485	14.9145	-22.1446	3		-4.55552	-12.0277	-8.61836	0		-5.44783	-7.00832	5.34059	0		1.36426	4.69362	-0.0460777	52.0782
-39.042	-20.9634	31.5928	2		-31.4043	-18.9454	-11.9307	0		0.682271	-6.0065	-4.27695	0		-2.03905	0.132953	-0.616798	54.935
106.634	-19.6239	1.14115	4		-32.8342	-22.2287	-14.7032	0		2.15282	-10.2107	0.459885	0		-1.47386	2.22569	1.04095	55.1559
67.8366	12.4644	23.1666	4		-31.3727	-5.07608	-14.6217	0		-10.0846	9.09629	5.37807	0		2.06948	1.41553	-0.803243	52.4229
-42.1687	-39.9247	44.1751	2		-30.1934	-24.8831	2.76766	0		-3.66893	-5.52389	-3.00938	0		2.00834	2.4558	0.505961	52.2517
-30.6532	-38.0213	61.3822	2		-10.7509	-15.7201	-14.982	0		-5.37358	2.37173	0.0384237	0		0.318084	1.94177	1.54677	52.8323
78.8046	-13.1056	13.3812	4		-16.3275	-20.4976	-17.8424	0		-5.61219	7.96515	8.24179	0		-1.62406	1.45084	-0.0047777	54.8352
2.02938	33.6329	-13.0795	4		-32.5168	3.86952	-0.0594266	0		-3.62454	5.48722	1.58643	0		1.60434	-0.662648	1.48208	52.5169
60.3213	12.2433	-20.0393	4		-23.5684	-24.3745	2.19057	0		-7.4523	8.04194	4.24918	0		-2.76785	-1.74832	2.11837	55.2266
-15.2033	60.0015	0.863524	3		-8.33607	-6.5324	32.3879	0		0.170125	4.90014	-1.99493	0		0.848538	-0.72652	-1.27886	52.8885
110.402	14.1959	-12.1582	4		-28.9992	-20.1326	30.8088	0		-6.60138	-5.24264	3.27492	0		2.36918	-1.14611	1.41667	52.1948
-40.6253	7.04712	-48.7785	1		-31.1661	-30.9072	1.17533	0		-2.16944	2.37424	-6.46196	0		-0.793456	0.293548	-2.24599	54.7698
79.3689	17.7382	24.6741	4		-20.2278	-8.78538	1.20881	0		1.81504	-1.31294	-3.79162	0		-3.62743	-0.0694494	-1.50926	55.4788
-37.6919	-15.9001	-67.7876	1		-29.2007	-18.7	-0.515253	0		-5.58163	-1.53333	7.70007	0		1.39388	0.306568	1.41873	52.3425
-36.5329	41.3158	-3.69984	3		-25.8023	-25.3455	-4.89506	0		3.20984	-1.12505	6.41305	0		-2.56668	0.136968	-0.430876	55.689
-21.1212	101.638	20.0809	3		-24.9376	6.52899	39.4863	0		-5.20558	1.20806	4.75833	0		-1.07359	3.8492	0.185347	53.8987
-49.7851	2.31898	-13.3248	1		-39.165	-5.85205	-8.15456	0		-4.56747	-0.864485	3.98972	0		-1.25045	-1.58225	-2.13867	54.584
-20.9742	73.8035	34.4562	3		-27.9562	-21.5363	-3.14184	0		6.33852	-3.43964	-5.25781	0		-1.4632	1.50568	-1.06642	55.0525
100.348	20.5165	19.6887	4		-20	-22.9637	-12.0914	0		-1.32111	1.01463	-1.57865	0		-3.49357	-0.264749	-1.5271	55.7534
66.0441	14.8867	44.005	4		-18.8647	-18.8362	11.4808	0		-2.73345	-2.24243	-0.503054	0		2.62424	3.59111	-0.350789	51.7444
-30.5924	-49.4822	24.4162	2		-30.6822	-0.189283	26.6397	0		7.89942	8.1514	5.39183	0		-2.3894	-0.352248	-1.19088	55.0545
-40.6908	12.4882	-23.8473	1		-34.2107	-18.427	-9.72452	0		-9.21314	-2.33381	-4.44024	0		-2.1963	1.75423	-0.0259143	55.3929
54.5433	-8.42266	-46.7788	4		-31.2771	-22.1994	8.56621	0		2.84196	4.99827	0.947239	0		-0.59291	0.773214	1.86206	54.2631
-27.4749	-52.6373	24.3523	2		-21.8126	-22.9928	-9.3231	0		4.8855	7.43647	-0.0166052	0		2.6584	1.50468	1.14973	51.7272
-45.7486	-3.64829	-70.3107	1		-1.07118	-20.5239	9.91831	0		-7.25513	-1.82272	-6.4496	0		0.0166073	3.60004	0.151043	54.8402
124.649	4.57312	-11.0123	4		-26.4223	-16.384	17.8873	0		-0.777001	2.73403	-5.63841	0		-1.09822	-0.107135	-0.776191	54.1783
-30.4152	0.197815	-37.2943	1		-13.6096	-11.0885	5.49771	0		7.5659	-6.62119	-1.02098	0		0.828954	-0.280583	-1.40043	53.3339
-13.7387	8.08532	-20.365	3		-25.1468	-15.3049	4.45169	0		1.13977	-10.705	1.41126	0		1.24289	0.602165	2.84919	52.2318
-59.6998	-27.5179	-7.20425	1		-37.0871	-6.9964	4.76624	0		2.10908	-1.5889	7.66536	0		2.21891	-0.994606	1.45132	52.0235
-34.9918	20.5979	42.1276	3		-10.104	-5.72786	21.5239	0		-4.77103	-3.4346	0.205324	0		-1.62373	0.650655	0.902919	54.9567
19.6991	23.9975	-29.6462	4		-27.5923	-21.8832	-5.07397	0		-0.306412	-1.28585	-0.76499	0		3.21678	-0.895988	0.0725352	51.356
97.2703	-52.9987	-8.63983	4		-29.863	-17.1774	-17.2418	0		-1.80394	-2.68095	-0.752467	0		3.26038	-0.436908	-2.39392	51.7298
-29.7967	-20.6073	52.2486	2		-17.3641	-18.4718	-7.36921	0		-6.07432	3.52197	-3.86906	0		-2.9479	0.254166	3.00653	55.5122
77.7635	7.89202	0.387588	4		-18.6083	-2.504	6.45872	0		1.23846	4.0231	4.90041	0		-0.675391	-0.179095	-1.41776	54.3412
99.7714	-2.27314	21.8353	4		-15.2625	-10.8061	1.17873	0		-7.97376	-9.13557	-3.3824	0		-0.303111	-0.225894	-1.31132	54.155
-29.1129	64.7851	34.2522	3		-27.6486	-15.2231	-13.3301	0		3.29712	0.878712	8.10557	0		0.922525	0.0918673	1.10435	53.155
-29.9846	-12.6564	-67.6051	1		-13.4846	-10.2125	49.2181	0		-4.11383	0.0616348	2.78425	0		0.946137	1.44016	3.33374	52.7505
-27.1631	65.5992	52.9468	3		-36.1209	-23.5758	-14.1977	0		-1.21206	5.64308	-3.32337	0		0.600172	-1.7169	2.73616	53.2445
88.2123	6.8049	-67.8414	4		-1.81912	0.327924	28.1564	0		-2.68239	-6.40291	-2.26092	0		0.654925	-1.39239	2.58531	53.2713
-12.2096	78.8796	2.66796	3		-31.6311	-25.9731	6.91402	0		6.79329	-5.43793	6.31974	0		2.75729	0.204983	0.0229484	51.287
-7.18758	39.7343	-28.4602	3		-27.4165	-1.84099	25.4768	0		-3.62941	-4.97818	3.1871	0		1.03797	1.75752	-1.07537	52.6976
-47.978	-9.42838	-21.4473	1		-27.2814	-30.2277	-8.34356	0		-1.90541	-3.0644	-2.96848	0		-2.94327	3.18118	-1.5559	55.9398
66.9125	25.0456	-32.393	4		-29.2104	-11.8026	10.676	0		7.02072	2.37378	-5.68348	0		2.60474	-1.34605	2.79041	51.6123
-39.1142	82.3079	23.4059	3		-39.2455	-0.916711	5.66861	0		-7.41742	6.8169	-9.11702	0		2.66406	0.947085	-0.42823	51.8488
119.884	-13.4769	7.80878	4		-24.1648	-17.6795	-6.41021	0		-1.89312	-2.01236	5.80588	0		-2.24002	3.57361	0.427305	55.4694
102.289	-3.83117	-21.1081	4		-22.4308	-4.61058	3.72601	0		-6.15457	4.05127	-1.56161	0		-3.87798	0.12063	-1.16408	55.8236
78.7486	0.124559	-35.3999	4		-23.4611	-4.78086	-1.58768	0		-3.31528	1.55218	-1.71224	0		0.472876	0.889342	-0.328947	53.3875
-54.4553	-39.8341	-12.5333	1		-28.5315	-23.1992	-10.2956	0		-5.45765	-1.9126	5.72843	0		3.50966	-0.344089	-0.681979	51.3689
-40.2509	58.285	-24.7238	3		-1.8093	-8.71681	29.5667	0		-0.231333	-3.81938	-0.529967	0		-1.23435	-2.31835	0.961063	53.8827
52.9466	38.1051	-49.0812	4		-26.9085	-9.56394	22.2422	0		1.68424	-3.22751	-0.543027	0		-1.09569	-0.528339	-0.994397	54.1354
-37.4424	-44.5716	-66.5137	1		-21.4971	-7.89902	19.4523	0		-5.26018	8.41001	1.29886	0		0.565346	-0.5362	-2.54487	53.0448
-43.9699	-20.8325	-61.9074	1		-32.1581	1.39448	20.6577	0		17.382	9.98666	14.5697	1		1.8016	-1.1025	-3.12133	52.3183
80.4595	-53.2641	-14.2816	4		-27.2197	-15.3253	-5.34066	0		-1.26798	-2.68308	0.915873	0		-0.500298	-1.48532	-2.21778	54.0379
-52.1986	-34.152	-39.718	1		-11.33	-15.3436	24.5112	0		0.180307	-1.06718	-0.290275	0		1.87538	-1.17728	-0.253322	52.3306
-10.3837	35.0217	18.1668	3		-27.713	-18.6922	-20.7026	0		-3.90524	-2.70806	1.13125	0		-1.40879	-0.857306	0.0349876	53.8604
-31.5226	-56.5024	39.9866	2		-27.9267	-16.0435	-12.7927	0		-1.08088	-4.59983	3.15818	0		1.93025	-0.376355	2.54692	52.0419
62.6109	9.97176	19.5508	4		-12.2537	-15.2341	20.0723	0		-6.04832	1.41605	-3.15564	0		0.252157	-2.77464	2.91026	53.0342
94.4613	-21.2344	15.9402	4		-15.101	-15.6581	-19.3711	0		-1.48885	-7.86062	-3.63423	0		-0.530407	-1.3822	0.81145	53.7172
-49.2119	-24.9405	-64.1291	1		-12.1878	8.87329	-3.91243	1		-4.78726	-0.660084	0.618995	0		0.703589	1.90975	2.97115	52.3433
-61.5198	-0.0545676	-38.5999	1		-9.34963	28.4479	11.6806	1		-4.12694	-2.83982	-0.200696	0		4.1184	-1.71694	0.933599	51.0293
56.7022	36.4652	-13.07	4		8.00541	28.7486	34.235	1		-7.7146	-1.59583	-1.58719	0		-2.99372	2.31477	-1.63971	55.7731
-30.3899	83.8753	18.1668	3		2.79186	15.8706	18.0254	1		-5.07373	0.86933	-3.5735	0		-1.11394	1.04358	0.753989	54.9505
-39.1012	-28.1623	-10.3112	2		3.7504	50.6649	17.1054	1		-3.93531	-3.16029	-4.38567	0		1.49654	-0.781612	0.405083	52.5504
-8.81638	-16.2628	11.7936	2		-3.80049	-1.10431	12.3438	1		1.32097	0.872701	-5.03333	0		-1.33324	-0.543184	6.81593e-05	55.0805
-24.5526	59.8237	16.4681	3		-4.8708	35.0604	4.53419	1		-6.8692	-1.58363	-0.599181	0		-0.57262	-0.35972	0.0392018	53.8752
-43.0528	-9.02719	-41.1275	1		-11.3332	38.9628	-3.46322	1		6.89671	-1.32527	-3.15022	0		3.27656	2.17455	0.534496	51.0686
-58.288	-23.1091	-36.0266	1		-3.95524	24.6235	17.0797	1		-4.79618	3.3391	-3.63118	0		2.98155	-1.59732	-1.1282	51.9733
-16.7176	22.1044	-13.7505	3		-0.513238	40.5241	-6.55699	1		19.0423	-3.84863	2.21148	0		-2.36173	1.9846	-0.707564	55.2381
-4.54025	47.5922	9.70819	3		-4.02913	17.536	-3.76105	1		6.19469	-0.51945	0.723834	0		-1.71808	0.789229	-1.54668	54.769
-16.6	-17.7655	70.1761	2		-4.98071	4.27368	16.0084	1		-4.41611	-3.51136	-0.765472	0		1.27198	-1.66262	-0.76353	52.7473
92.865	13.8689	-8.95887	4		-18.746	12.9251	-45.9375	1		-7.09063	-6.44576	-1.45674	0		1.39101	-0.369718	-0.714397	52.797
5.06932	-19.8625	53.9633	2		-11.4487	36.7224	-17.0293	1		-4.86386	0.77754	-1.17543	0		2.3297	2.37496	0.201163	52.0733
97.2293	-18.1707	-36.892	4		18.6667	45.0824	-2.93919	1		12.9706	-6.08683	-1.61458	0		-0.161276	-1.85689	-0.00364076	53.455
-41.2587	-5.51258	-12.7856	1		-6.01364	22.4092	-15.4598	1		2.68737	-3.74242	7.45019	0		1.70713	2.34758	1.93667	51.9401
-19.965	-38.7315	8.69708	2		14.3841	41.4274	-1.44651	1		-6.58567	0.490566	-1.39759	0		3.54327	-0.912257	-1.38968	51.2606
-24.1146	-43.8095	74.9686	2		6.42581	49.2755	-24.786	1		3.31534	4.3092	-2.54367	0		2.53365	-0.765909	-1.64931	51.8749
-33.1495	-28.7582	-16.7145	2		2.51347	32.9137	-28.9146	1		-0.661488	-6.49114	-0.583269	0		1.54573	-0.585796	3.31987	52.5069
-25.4252	77.8453	33.7697	3		24.9766	31.8533	-9.38796	1		-0.705164	-7.80267	-2.89441	0		-1.48664	3.61411	1.08747	55.2985
63.2302	21.4248	21.4523	4		6.92091	37.8312	8.07171	1		-3.47609	-5.46135	2.16483	0		-1.41975	1.63399	-1.45617	54.7373
-41.619	5.00388	-44.1603	1		0.327569	34.4783	8.48469	1		2.385	-1.6295	2.66498	0		-2.94232	-0.14541	0.143836	55.8024
65.6922	9.92992	-18.3129	4		-3.03531	17.6415	-29.9018	1		-3.04579	4.52396	-6.47628	0		0.295757	1.55063	-0.794506	53.4583
89.8619	13.3525	-29.0773	4		-19.4927	9.08822	11.7075	1		-1.37788	-4.99382	-4.42145	0		-2.56962	3.19732	-0.401956	55.4057
4.90876	-39.3192	47.9618	2		-7.36414	50.2173	0.308595	1		0.118488	5.44263	0.761372	0		3.29407	-0.870304	1.39917	51.8713
-25.1424	-52.8017	-25.5559	2		-25.448	34.6726	5.12987	1		1.80997	-8.85717	0.269581	0		0.810503	-2.54014	-2.84198	53.2529
91.3087	21.0863	-0.457715	4		3.44262	36.7446	-3.86563	1		-7.70676	-4.03754	-4.25284	0		-1.07403	0.745822	1.96716	54.3248
86.2048	-37.5776	30.0037	4		-22.7596	9.94572	-19.6038	1		2.54703	3.78748	-8.71595	0		1.03661	2.30186	-0.371529	53.0636
-16.6665	7.09056	2.57733	1		-10.3871	22.466	-40.7288	1		2.1537	1.2005	-5.68044	0		-3.07367	-0.840451	0.303428	55.1019
37.435	21.2207	-2.55097	4		6.4453	37.2578	25.4986	1		-1.69763	3.59584	-1.74043	0		2.12418	-1.51537	2.02799	52.1155
86.0998	-13.6554	-11.6051	4		23.4941	26.4061	-6.6851	1		-0.555603	-1.87242	-3.37089	0		3.94052	-0.946169	0.113408	51.1341
-42.4832	-17.0972	32.9962	2		-15.314	20.895	-13.7086	1		-10.6112	-4.62442	-5.31397	0		0.190101	-2.28819	-0.623446	53.5622
30.1619	-6.02999	33.979	4		13.988	30.2462	-24.405	1		-0.554635	-2.05449	-5.75831	0		2.75361	-0.755619	-2.4275	52.2711
-31.3021	82.1569	32.5505	3		-10.6945	13.5882	8.64311	1		-1.00184	1.11578	-0.937115	0		-2.13431	-1.78547	1.5735	54.5335
-53.5724	-33.0709	-51.1439	1		8.56039	42.8959	-1.14815	1		4.28448	3.46985	3.96091	0		2.31572	-0.724646	2.59582	52.0534
-34.1295	75.0091	-5.57052	3		-19.2611	23.8999	5.10384	1		-4.87832	-3.83111	0.198834	0		-2.66959	0.418655	-1.66536	55.5857
-36.3074	-46.8141	-10.5654	1		-12.6291	41.4623	8.58261	1		2.7679	-6.30534	1.12064	0		2.13529	-0.751937	0.102354	51.5943
-49.8445	-21.1178	-59.6486	1		-8.36141	15.7167	-23.9502	1		-0.744709	-8.28855	-1.52134	0		3.05738	-1.62667	0.0372972	51.6655
-38.6741	-5.06964	-21.8502	1		11.6079	37.1905	3.02556	1		-5.65268	1.17822	-1.1284	0		-1.67276	-0.632443	1.83605	54.4116
65.5162	-12.3107	-16.7888	4		2.77118	25.6408	18.4112	1		-4.59559	-11.0566	-6.75801	0		-0.165935	0.738189	-0.556682	53.9633
-46.4425	13.2079	-25.1315	3		-10.4102	30.8113	7.44142	1		0.679767	0.663352	-9.28959	0		-2.12516	-1.23001	0.487652	54.6711
-19.4197	-52.8395	39.3975	2		-19.6421	14.0889	-22.9213	1		16.0051	6.78848	4.06621	1		-2.5114	-1.37251	-0.354844	55.2743
56.8847	5.06041	-8.13171	4		0.313517	24.6054	-14.0751	1		0.46747	-0.70011	-3.96699	0		0.907989	-0.761731	0.892294	52.8667
70.7094	14.0862	-32.1308	4		0.58775	19.917	39.5291	1		-0.904356	0.88915	-8.30572	0		-0.241315	-1.46106	0.0583026	53.7107
-21.0333	36.5778	-21.0396	3		12.263	29.5469	-12.6321	1		-2.16667	3.04226	3.3573	0		0.750008	-0.619615	0.349126	52.8966
-40.986	-19.4545	-51.3942	1		11.9863	29.2963	15.3125	1		-0.927378	-8.04601	-3.54983	0		-1.49601	-2.12987	-0.0242701	54.2796
-44.2178	5.80968	-50.763	1		-6.00108	34.8238	2.52821	1		-5.77658	-0.972828	-5.77526	0		0.360332	0.856445	-0.506986	53.5459
-13.9073	-65.2602	29.9171	2		-10.8959	36.0038	-8.00315	1		1.65501	-4.03296	0.722125	0		2.16737	2.34114	-0.666718	52.2264
80.6052	6.87002	-55.1416	4		-13.5883	37.2025	-15.028	1		-4.58065	-6.18296	-4.00709	0		2.88471	0.156093	-0.278642	51.489
-25.6944	-20.7704	68.7711	2		11.8334	34.2294	-3.35294	1		-5.18013	1.67129	-3.67295	0		-1.43262	-1.59859	0.773971	54.4139
80.9729	9.60782	-38.1501	4		-1.89764	37.666	-13.6994	1		-0.815839	-2.22632	-0.830469	0		-3.37672	-1.55531	-1.89234	55.4183
7.10039	-53.1366	41.8028	2		11.2853	45.7695	-6.0223	1		-8.15513	-1.79946	-3.8461	0		1.97682	1.94052	0.230728	51.677
85.0414	6.62562	-9.32958	4		-3.20288	3.24018	-2.82072	1		1.2688	-4.59963	1.45364	0		-3.31028	2.03566	-1.43054	55.9949
62.5302	-2.36115	-2.66921	4		-12.5197	8.60051	-45.5707	1		-10.1188	0.256462	-3.19698	0		-0.103455	0.26664	-1.71201	53.8657
71.4609	3.21952	35.435	4		2.7355	-3.06294	-18.9319	1		0.568273	1.1656	-7.21646	0		1.70164	-1.28956	-0.863323	52.5329
-12.4576	-22.2827	54.7476	2		-3.97157	33.7289	13.4099	1		-2.40563	0.443186	-3.01056	0		2.27145	0.0938551	1.6623	51.656
-35.1966	-37.3783	71.4242	2		0.0185606	45.137	8.59654	1		1.40987	0.713229	-7.37633	0		2.95306	-0.439886	-0.992538	51.6249
-20.3438	29.9702	-15.5747	3		8.98395	35.6371	27.4614	1		-0.424372	3.90128	-1.22472	0		-3.14937	-1.29801	3.80914	55.7603
88.4741	27.558	-22.2018	4		-4.99374	24.2371	1.30959	1		1.00409	-2.40352	-1.93581	0		-2.66672	-1.46231	-1.80075	55.5092
-31.756	-48.77	79.7048	2		-1.36248	28.6864	-13.746	1		3.82913	3.08857	-2.56942	0		-3.45119	-2.55812	0.234041	55.4652
1.78751	53.0934	2.55644	3		-10.2173	30.8772	-19.7318	1		0.554317	-9.94232	-4.14743	0		-1.27087	-2.32889	-2.14486	54.2724
77.1784	-3.58352	-57.3385	4		-11.8192	48.8709	-2.49196	1		-9.32707	6.63075	-2.33287	0		-3.02028	0.88668	-1.26807	55.8727
-28.9437	55.7686	41.7322	3		-0.561564	40.1338	25.012	1		2.69195	16.352	-0.912293	0		-2.46528	1.46914	-1.78325	55.6584
-12.0448	-8.19097	38.1493	2		-9.37976	18.8402	27.8966	1		6.26784	-4.7308	-4.90862	0		-1.32073	1.29367	-1.61659	54.8863
1.01995	-35.368	-11.9549	2		-8.5925	24.1071	-17.4059	1		-2.6773	0.851544	-3.32859	0		-0.058105	-0.713031	1.88599	53.4629
-53.784	54.3714	9.03946	3		-0.623339	40.0018	0.282026	1		-5.27927	3.36741	-5.45741	0		3.02058	-0.907975	0.138224	51.932
87.0308	-7.14569	-23.4284	4		-16.0637	21.8782	-3.43927	1		5.30616	-4.95009	-5.59838	0		-1.16237	-2.39512	1.37056	54.4268
-38.4432	49.9441	-2.05215	3		-1.08308	16.6656	-31.1107	1		-8.29632	7.96271	-4.95711	0		0.211783	2.57458	0.528641	53.3631
6.55432	-18.9498	-22.9333	2		-28.1067	13.5136	-8.0239	1		-4.39721	12.5416	-0.982704	0		-1.92812	-2.15944	1.69892	54.8171
-8.93651	59.9718	-50.6201	3		5.35029	12.5819	21.3466	1		3.2934	-0.579471	-1.62685	0		-2.67688	1.88868	1.85477	55.6613
-19.7456	-23.4438	36.9578	2		-7.29666	21.9544	0.429801	1		-3.00039	8.5906	-4.31139	0		-2.23086	1.31153	-0.292109	55.3867
-26.5181	71.4219	29.4884	3		7.89085	38.8588	4.91138	1		1.91811	-4.8186	0.37143	0		-3.02895	-0.147627	1.17724	55.5953
-56.8449	-11.9892	-45.8187	1		-2.92725	23.0926	-9.13687	1		-0.0730757	-5.43965	-7.8812	0		-2.53694	1.82436	-0.716063	55.5166
-15.464	-73.3767	34.6605	2		-2.71829	34.5809	13.9777	1		6.06437	1.51339	-1.40925	0		2.99438	-2.0408	2.43366	51.5467
114.922	-39.2478	7.57561	4		-8.62035	7.88241	0.189484	1		6.05833	0.660125	-7.65229	0		2.29684	1.31135	-1.2092	52.2718
-56.8612	39.2866	-29.5523	3		-2.46674	13.027	-40.5836	1		-6.9334	0.621385	-5.05984	0		-0.783731	-0.692912	0.315154	53.8612
66.8139	33.1147	10.3381	4		-9.26532	18.591	-35.7502	1		-7.20394	2.17526	-0.530787	0		-1.5328	2.71003	0.861631	54.7972
-16.8939	6.91569	10.6986	3		33.4415	30.4842	-0.668654	1		-0.459639	4.4172	2.02385	0		-1.76231	0.251051	-0.380597	54.5324
78.5587	-42.1677	-17.4141	4		14.4418	25.8773	-24.9192	1		2.44163	5.97013	-5.94687	0		-0.622679	-1.61982	1.39596	54.1927
-17.1383	52.2007	44.9321	3		8.29158	25.6553	-35.8681	1		-1.85555	4.13059	0.856823	0		-0.519815	1.72066	1.2273	53.7304
-25.0192	43.7702	19.9082	3		-10.6037	41.0232	7.4393	1		-2.99202	2.62427	-2.23419	0		1.34547	-0.895079	-2.07199	52.7836
-45.0682	-2.26472	-52.9197	1		3.6021	53.7182	-9.17614	1		11.532	-6.05899	1.81959	0		-0.24068	-1.46261	1.9543	53.6706
-0.597617	14.602	55.4667	2		5.94691	25.9232	34.0131	1		-5.35307	13.3399	-1.05323	0		-0.595793	-1.34223	2.10003	53.5832
104.323	-2.13129	34.3717	4		-1.74536	5.88182	-22.5757	1		6.35414	-0.250875	-12.5955	0		0.0153881	1.47817	1.62064	53.3093
-15.1259	-34.6422	13.8564	1		-8.73211	9.9807	-4.95279	1		1.8335	-4.95828	-6.83462	0		-1.01717	-0.0390753	2.35959	54.4449
42.0309	20.7353	-30.1454	4		5.56042	26.9498	-16.9774	1		-2.74924	0.928562	2.6574	0		3.64392	-0.36596	-1.06976	51.0924
-26.3464	61.1172	31.3478	3		-5.55727	29.5189	-27.979	1		-1.29207	9.71046	-4.91683	0		1.21287	-0.41489	-2.16975	53.1743
-15.4273	-48.3625	46.4435	2		-5.05993	58.8782	-11.5282	1		1.36216	5.13103	-3.50294	0		-2.41013	-0.558825	-0.445928	55.619
62.3215	54.6386	-13.9698	4		5.67069	31.3035	0.470839	1		-6.45881	6.06344	-5.88094	0		-0.448129	1.7537	0.926583	54.0076
88.0965	-18.1671	39.7932	4		11.3899	4.30873	-34.9153	1		3.23488	-6.28702	2.66924	0		3.64271	-1.72252	-0.900109	51.1477
-23.96	18.7616	-39.5902	1		5.95641	10.178	18.5857	1		5.96622	-3.00254	2.47881	0		-0.331751	0.502484	-0.377386	53.9433
88.6006	21.5218	-29.2939	4		8.73408	40.9175	-2.59233	1		1.29784	2.46175	2.47433	0		-2.89819	-0.261951	0.527714	55.24
107.999	-19.6598	23.8015	4		11.3887	26.6763	22.9609	1		-5.20114	1.45994	2.09833	0		-3.3983	-2.09523	3.19373	55.6407
-52.6375	-35.3409	-64.786	1		11.7047	35.1025	-22.0182	1		1.41328	-5.19394	8.55566	0		1.47603	-1.55956	-0.835098	52.2866
-30.911	-26.8894	-74.3621	1		-14.318	21.0541	-13.728	1		3.74803	-9.00036	3.96564	0		-0.0847175	-0.614276	-0.947841	53.6802
-40.1649	-21.5699	-45.5998	1		-3.02595	22.8932	19.1838	1		-2.57063	-2.3089	10.3802	0		2.4221	2.48157	-0.912097	52.0241
-36.5976	-32.6862	-35.7475	1		7.96745	37.6496	5.18008	1		-0.0640204	-4.74299	7.5516	0		-0.490328	2.47786	-1.12239	53.5563
-3.99153	34.9675	38.628	3		12.158	12.3526	-24.8191	1		1.40412	-0.543788	5.90808	0		-1.4267	-1.33472	-1.9985	54.9138
-12.0525	92.6176	41.4663	3		-14.366	16.9131	-5.59192	1		-5.60333	-3.52538	1.04133	0		3.80259	-1.11681	-1.47457	51.6998
99.4526	21.151	-20.91	4		-6.59672	4.50127	7.53944	1		-5.1261	4.60444	9.16381	0		-2.71296	0.180387	1.907	54.8193
57.5198	-2.80651	23.2054	4		-17.6046	21.6939	-26.5366	1		2.99095	8.07642	4.2349	0		1.21209	0.00324843	2.81048	52.3309
-25.5915	-19.0936	3.01575	1		-19.6892	14.1699	-38.1452	1		-5.52467	5.92438	6.83644	0		-1.24522	-0.664988	-1.07087	54.7761
-23.2163	-5.30132	-3.47907	2		-17.6157	27.4597	7.02955	1		-5.91997	-3.41562	-0.5778	0		2.31004	-1.22935	1.61688	52.3305
95.824	-4.73042	-12.8126	4		-6.64406	17.9384	-42.6928	1		-4.54707	1.05756	-5.77751	0		0.221733	-1.36283	-1.93893	53.667
-37.3362	62.0604	-25.622	3		-2.92814	33.755	15.0749	1		0.302463	3.24298	-2.36318	0		-1.64643	3.28444	-0.349213	54.6144
-34.5317	87.2386	-9.95593	3		-13.7792	38.9281	16.3665	1		1.78792	-1.92984	8.62034	0		-3.43736	-1.97111	-0.688119	55.7076
94.9779	-30.9588	-3.37888	4		4.93791	39.2656	-21.2848	1		1.36233	-0.3353	8.46123	0		0.154423	-1.3729	-0.997124	53.3208
-44.224	-31.8027	62.5205	2		-8.77521	30.2174	15.6494	1		4.21975	-1.35566	0.645812	0		-3.59507	-0.504913	-1.57526	55.9866
-45.0137	70.9559	0.44351	3		2.81405	19.0109	-19.0308	1		4.02017	-15.9184	2.87766	0		1.81661	3.26725	0.678234	52.04
-38.8585	16.5216	9.06059	3		7.52135	25.5077	-14.648	1		0.641969	3.13609	11.3094	0		-3.48873	-0.611013	-0.845046	55.822
-30.0266	-47.2082	58.0426	2		6.3745	47.2857	-17.0903	1		-0.00481303	6.56043	7.49882	0		-0.655383	-2.08138	-2.29639	53.7332
-66.4022	-27.5554	-41.9718	1		13.9548	49.7771	6.29407	1		-7.94754	-0.841665	0.541257	0		-0.665025	-0.666742	2.51005	54.3942
-32.1099	52.7313	29.9316	3		4.90777	33.7285	-29.3453	1		6.65596	-5.44472	2.20475	0		-1.26016	2.37948	-0.339082	54.4437
-38.6992	-9.23742	-74.8407	1		4.62006	57.7419	0.994837	1		6.9921	-15.0478	4.72452	0		-2.08257	-1.46149	1.37186	54.9225
-49.0956	-46.7456	-49.1248	1		3.98933	45.7869	43.7259	1		-4.26638	7.43563	-5.92865	0		3.70752	-0.152904	0.0659402	51.1731
-46.8017	14.5487	-11.5759	4		11.4899	3.30127	15.9846	1		-1.8829	12.9599	5.18337	0		2.28001	3.2591	0.233023	51.9449
-23.3553	-6.54613	-36.2643	1		-0.934345	33.5471	-5.05921	1		-3.34017	-3.91574	-2.95678	0		-3.54773	2.84769	-2.1018	55.8431
-40.0984	63.3122	32.147	3		12.0373	26.8971	-22.9724	1		-4.01721	4.5733	5.69168	0		1.68143	-1.66131	-1.67601	52.3577
-13.8558	19.401	50.1497	2		22.0586	57.5034	7.53235	1		-1.46737	9.48619	3.61302	0		0.377685	1.97301	1.22869	52.5073
77.6048	10.1297	-33.0174	4		11.9215	26.9792	-3.95192	1		-4.58419	-3.90011	1.44103	0		3.79541	-0.551433	-1.14568	51.3058
-51.008	-6.68681	-17.583	1		1.06046	27.0718	-2.42916	1		-5.05251	-8.39854	-1.84877	0		2.81567	-1.56048	-0.387966	51.6494
-21.2853	-41.5878	6.63261	2		-6.57442	9.22211	22.4884	1		3.81554	-3.54667	-7.86549	0		-2.94102	-0.393036	-2.29161	55.6455
-1.6734	-75.4493	61.3619	2		-11.6334	21.9616	-28.8122	1		3.79353	2.06314	5.36744	0		-2.74909	-2.16074	-1.43768	55.4618
-1.04014	7.99184	-18.315	3		-0.820757	26.4055	-21.3955	1		-11.7142	2.19345	2.12705	0		-2.14067	4.07777	1.07473	55.4719
-57.0087	-32.6972	-49.1681	1		-0.283848	27.3399	-18.358	1		12.3298	-3.93647	2.15034	0		-2.27114	-0.126612	-0.993983	54.9076
-25.2069	-28.0959	58.7021	2		-12.2151	27.517	-0.600539	1		0.187275	-1.74149	-0.346686	0		-0.944006	-0.486984	-0.171878	53.5578
-34.7574	-34.1023	4.44488	1		-22.2724	3.83946	-19.1897	1		0.515416	1.02272	-6.44151	0		-3.39938	1.04022	0.1645	55.8831
10.4609	-33.9273	-42.5321	3		-0.359745	36.6913	1.3461	1		-4.93296	4.75701	5.10995	0		-1.04833	-1.70252	0.376156	53.7659
57.6894	7.41076	-18.4579	4		-17.9849	-2.74717	-11.5666	1		-2.14426	-0.343652	0.40814	0		-0.967454	-0.0493574	-0.905512	54.3712
-13.3456	3.32198	25.9038	3		-0.606351	15.1391	2.87306	1		6.94382	1.47607	-0.46018	0		-2.87011	-0.570506	-0.031571	55.9292
44.1774	-26.5591	-34.3399	4		28.5673	23.8299	-4.36213	1		-2.23128	-3.07519	-11.2075	0		-0.0435738	2.92185	-0.260695	53.508
-32.1063	-50.2533	-10.7716	2		-21.3808	12.4502	-20.8919	1		-0.952555	6.82544	2.43748	0		-1.03168	-0.136351	0.918524	55.3236
83.1378	-10.4985	-21.7333	4		-16.8342	-7.4912	-30.7443	1		-0.708356	-2.93323	7.25352	0		2.98806	-0.432784	-1.15261	51.8419
-25.5095	-9.10945	-78.8875	1		-6.57569	24.9958	-1.27806	1		-0.717891	-1.11186	-0.77365	0		-2.05768	-1.09642	1.03021	54.8325
-22.9681	-53.5161	33.5017	2		-7.43589	29.4987	-26.2826	1		5.63995	4.13732	-8.50314	0		0.4526	2.03922	-0.431037	53.5978
95.4323	5.70037	-31.2118	4		2.40581	27.8788	1.68847	1		20.3445	8.38765	3.7225	1		2.81053	-1.86551	-0.652966	52.2235
67.9617	10.0965	-12.0415	4		-10.1989	27.1265	18.3441	1		4.48701	-5.45808	-0.81272	0		-1.24156	1.98392	0.463965	55.4377
-40.5135	-20.2946	53.6	2		4.22386	34.9829	-1.55407	1		-1.30113	2.07874	-6.79136	0		3.16026	-1.68778	0.863905	51.5674
-13.6291	4.24501	84.4548	2		0.831307	32.3656	-37.9045	1		9.55377	-0.822285	-1.7302	0		0.156879	-0.515519	-3.1283	53.6828
-15.8899	53.9075	27.8595	3		13.8907	40.4739	-4.59872	1		-5.14622	-0.254809	0.0407859	0		-1.52232	-1.68376	1.43603	54.5455
-14.2585	28.6354	-5.24372	3		-6.35158	39.0273	1.82335	1		-8.10863	-4.58092	0.347498	0		-3.33125	-1.9461	0.503862	55.1555
91.2648	-9.22687	-58.1989	4		21.3827	31.4865	8.29115	1		-7.9622	20.6389	-1.96144	0		-0.0705102	-0.92237	-1.02505	53.5797
-41.6133	6.05195	-54.019	1		25.0223	8.86242	34.3018	1		-3.7088	5.326	1.13522	0		-2.69381	-0.905392	0.259947	55.2113
74.8373	2.19397	10.7566	4		-1.6911	38.0086	17.1388	1		12.5786	-5.9881	-6.31441	0		-1.38639	2.96026	-0.754579	54.9949
-41.1309	-46.905	21.4718	2		-24.1392	31.5882	22.4641	1		-2.8311	3.91785	-6.61523	0		1.4513	-1.1928	2.27109	52.1157
4.16525	-45.7683	45.4659	2		10.7801	6.75331	14.6407	1		-0.835012	-5.40295	-0.856936	0		2.80234	-0.375832	0.0488646	51.6583
64.6025	-18.106	-44.8042	4		-0.448709	19.4124	23.2048	1		12.3573	2.34371	-2.01354	0		-0.1351	-1.19059	-1.03664	53.3221
106.118	-37.2135	41.2111	4		-9.00609	12.0772	-28.5182	1		0.559966	-5.81574	0.486983	0		-3.60091	-1.53518	-1.40667	55.6077
-42.4582	16.0897	-27.5095	1		3.96288	26.7931	7.79127	1		2.12787	4.47924	-10.3465	0		-1.27749	-1.41526	-0.612549	53.9712
-37.1976	-46.8644	50.3383	2		0.154605	36.3718	-4.15659	1		-2.55127	-3.47031	0.519548	0		-0.355249	1.28047	1.4076	53.6361
-35.4377	-27.6593	-63.8181	1		-2.44413	41.9571	-13.6159	1		-9.14836	4.57231	3.77237	0		4.0516	-1.24895	-0.825752	51.3887
72.4182	-1.71569	-71.0753	4		13.6071	26.0877	-29.4416	1		0.483527	-0.942808	-4.55508	0		-1.60142	-0.0993173	0.362261	54.8109
-37.9629	-54.3833	-7.25918	2		-9.54446	39.3408	-23.6302	1		0.558709	6.80834	-1.97982	0		1.75494	-0.466785	0.723729	52.7383
-25.0387	-38.433	-10.8987	2		7.03784	31.3776	-30.6598	1		7.04604	3.27519	-5.79583	0		1.857	0.871936	0.412609	51.9648
-34.5812	-23.0448	-61.8984	1		-20.6572	12.9311	-24.93	1		-6.09806	4.66126	-1.81565	0		1.7644	0.708273	1.62244	52.0471
84.7354	8.52095	-19.5794	4		-15.9434	17.5233	-10.0004	1		8.14824	-0.210725	-13.2987	0		-1.2132	-0.627798	-0.9107	54.9472
10.9933	-62.702	9.29454	2		-7.81529	6.59641	-0.999696	1		10.7167	-5.39607	-7.88369	0		0.0340504	1.33912	2.58367	53.5449
-58.3552	11.8114	-36.8397	1		-3.74328	15.4264	19.2328	1		1.86178	7.90088	-4.60576	0		1.0212	1.56268	0.599741	52.7323
-25.0544	-41.3187	2.07571	1		-1.08228	47.5506	5.00329	1		1.35942	4.72114	-3.914	0		3.40248	-1.92983	-2.45095	52.0681
-48.5112	-17.8958	-52.4141	1		6.75217	31.5388	-35.0596	1		-1.45459	4.28345	-5.72358	0		-3.11304	1.25988	0.0398235	55.7049
-17.0845	76.1291	20.2434	3		-10.4217	41.0327	-29.6309	1		-2.62027	8.60004	-1.3301	0		-2.56298	-1.11896	-1.91371	55.6915
17.2089	25.1031	20.4517	3		-5.71347	29.0009	5.9678	1		4.19078	2.96358	2.11238	0		3.88315	-0.99702	-0.750474	51.1546
-1.37845	26.1438	48.4432	3		1.29213	45.1989	-9.32379	1		-4.49534	9.25834	2.70816	0		4.467	-1.80303	-0.561079	51.0989
-57.6014	0.690309	-69.3686	1		14.7592	39.2021	-4.03944	1		5.53777	7.19991	7.25247	0		2.05688	4.88507	-0.0667747	52.1045
-43.0643	-19.8538	-64.8617	1		9.13306	46.2416	-0.692876	1		1.23575	3.13525	0.362671	0		-0.113613	-2.17173	-0.10434	53.8322
-11.8988	45.0149	16.7692	3		16.2834	42.4524	-5.2659	1		-1.77022	1.66906	-3.59767	0		-0.908674	-0.281154	-1.02158	54.0441
-45.6502	3.2212	4.79684	1		-0.310616	32.925	25.4912	1		-0.621843	-4.938	-5.49379	0		-1.19407	-1.14785	1.76498	54.9196
-51.7325	27.6012	-26.5589	3		24.6057	29.1283	-20.4287	1		-0.0984784	2.51021	-9.56028	0		-2.22559	-0.868423	1.9894	55.0197
-19.3432	-50.6272	71.3183	2		0.141826	48.9726	-0.688843	1		7.05731	-5.64049	2.55969	0		-3.19659	-0.170882	0.0963455	55.711
-29.0238	48.6006	15.1471	3		10.2582	-3.26172	26.7877	1		-4.23744	-2.61004	5.31156	0		3.57235	-1.47147	-1.77611	51.7039
-9.36832	-30.4675	33.2301	2		4.23382	19.0015	-27.1306	1		-5.96864	-2.76164	0.617414	0		1.21295	0.229102	3.11011	52.8787
-16.142	-40.9171	30.8351	2		2.14014	35.214	0.893403	1		3.29182	-0.415205	1.50985	0		0.978073	-1.16551	-1.50004	52.6448
-14.6299	37.094	29.8298	3		-11.5713	25.6074	-16.7887	1		-4.682	9.93717	-3.71932	0		0.553193	1.26054	-0.335563	53.3021
-61.2329	-27.0412	-38.6606	1		-12.0334	14.9265	-44.6678	1		5.11146	-10.4168	-0.26596	0		1.61296	-1.42267	-0.191693	52.2487
-33.0592	-59.0784	44.4304	2		-1.7686	28.563	-12.1025	1		0.587996	3.18356	-2.35647	0		1.01322	1.40822	-0.953102	52.6017
79.3537	-1.51877	2.13074	4		2.50803	42.7166	14.0731	1		-1.61965	-5.55469	-9.64841	0		3.99318	-0.671204	0.999645	51.043
-40.8722	-5.04645	-1.48127	1		15.7863	21.891	25.3226	1		7.55996	-4.38762	-1.61641	0		-1.85973	-2.19471	2.59543	54.5951
36.1222	20.6127	11.9541	4		10.7992	8.5857	3.44026	1		22.8706	10.8193	3.78998	1		-0.427462	1.65608	-1.90893	54.3118
-33.8581	-44.9304	28.7754	2		3.42699	37.4894	-25.449	1		2.10747	-4.31922	3.8712	0		-0.920026	0.00089681	2.05351	54.4551
74.49	-1.86591	-18.1029	4		-10.5221	-12.6225	-33.2816	1		-7.56522	0.873642	7.90561	0		-0.249026	1.13598	2.27057	54.214
-48.2923	76.4897	-2.34546	3		14.4169	46.1629	13.5063	1		19.6574	10.5099	6.71345	1		-1.48017	2.11105	1.23406	55.0419
100.94	-35.8549	35.9418	4		16.7857	39.9733	-15.1326	1		20.6486	10.4845	5.18006	1		0.401567	-0.26628	2.21991	52.8879
7.24431	28.4205	53.3494	3		-6.66359	16.0227	-8.42364	1		-10.1164	-1.41168	-8.08467	0		0.493714	-1.42876	-0.986991	53.5279
-16.0849	84.5589	26.908	3		-8.63483	6.59899	-5.99199	1		-7.04788	-0.497958	3.81618	0		-2.61043	-1.30348	-1.6267	55.6088
-9.50793	-26.527	77.5934	2		-7.03578	27.4195	-12.1515	1		6.2262	8.97381	2.8046	0		-1.58968	-2.45492	0.848501	54.6508
-19.395	-30.9275	-76.4955	1		-21.0191	22.1178	-10.9374	1		2.47676	-8.10128	-1.22113	0		2.26439	-0.331578	-2.58885	52.3114
-22.1872	-3.74941	-28.0948	2		7.54645	25.0158	21.9164	1		-1.39191	3.59986	6.06599	0		-3.20544	-1.96317	1.05674	55.6073
0.826791	43.2368	56.3719	3		-1.17579	26.2951	-4.32996	1		-8.20911	2.75761	5.40914	0		1.84159	2.30624	0.270659	52.082
-13.771	-30.536	66.1975	2		12.3191	46.7015	-14.9397	1		0.833101	10.4143	-12.7319	0		-0.967564	1.71658	1.17265	54.5812
78.1371	11.1664	16.2838	4		2.49048	24.1641	28.9081	1		-2.83699	-2.85875	2.11908	0		2.83406	-1.80424	1.36714	51.5348
-17.2947	-48.1494	35.1136	2		-12.559	26.2195	-25.2103	1		-2.99773	-1.49041	2.61668	0		-0.959051	2.97424	-0.0898404	54.2502
-23.697	55.6793	57.1947	3		13.135	42.6195	-4.57014	1		-0.531428	-0.122265	11.0105	0		-1.05508	-1.8161	1.15528	53.9153
91.6478	32.5426	-17.2815	4		6.37539	45.6553	7.72649	1		-1.30443	-8.44327	6.54925	0		-1.35764	-0.598407	1.84193	54.358
-24.6627	59.4626	-28.7643	3		6.89049	33.1304	-2.01948	1		-2.50444	-9.15465	0.0696317	0		0.326391	-2.43492	1.71346	53.3247
103.872	-12.8136	14.9541	4		-7.16543	36.0022	-15.5561	1		3.84933	-0.75812	5.77428	0		-3.31683	0.0763999	-2.17169	55.5459
-9.81306	33.3494	-53.2926	3		0.0772242	50.763	9.27238	1		-1.18386	1.77205	13.9993	0		-0.901142	0.0118253	2.81812	54.0152
94.6103	-8.0154	-36.1004	4		3.50265	46.7533	3.23172	1		4.7656	-2.36931	-4.4242	0		-1.34615	-1.07189	2.29446	54.5876
-31.3215	24.5608	27.3937	3		-17.7693	24.6019	-20.4427	1		-6.61607	-1.5891	-7.61486	0		-1.88685	1.74907	1.46276	54.9127
-11.9369	-50.8138	61.8351	2		-12.9986	14.9854	17.4646	1		9.2346	3.6418	0.987623	0		-1.16385	-0.651628	-2.10586	54.605
-44.735	64.1511	-33.5491	3		-8.50644	9.92816	26.606	1		-4.31233	-2.13435	11.1535	0		1.66797	-1.19484	-2.53316	52.4331
0.626366	65.2255	38.287	3		48.7345	-25.2488	-8.89599	2		9.64412	-7.39307	-2.62579	0		-3.44104	-0.136313	-3.13699	55.6537
-23.079	-47.6741	41.5837	2		34.6522	-9.91861	7.09093	2		-2.6756	-6.17835	1.18938	0		-0.367437	1.04316	2.18017	53.9446
-17.5786	48.8429	40.4792	3		28.0313	-13.4456	-0.323425	2		-5.82952	-2.27258	-3.67226	0		0.858921	-0.378186	-2.05707	52.8827
80.5654	-31.6327	37.8242	4		33.4818	4.88747	8.07508	2		1.69704	-0.123679	6.35301	0		-2.3396	2.50238	1.95606	55.2913
85.7211	-3.81163	4.06908	4		19.6369	-9.14499	-2.25958	2		1.87559	2.84679	-8.213	0		-1.52647	2.27652	0.140258	55.1124
-13.1176	73.2294	19.4599	3		16.7531	-11.73	-15.6735	2		0.467283	1.38274	2.94239	0		-0.696186	0.477049	-0.516286	54.5951
100.342	-8.3281	15.9296	4		30.0492	-8.45267	-11.0691	2		-5.38712	6.48348	-5.84131	0		-0.25739	-0.614971	-0.158473	53.4803
97.1902	-24.8324	-34.2155	4		31.4128	-10.6545	10.6382	2		-10.0524	3.61078	2.16022	0		1.70887	-1.08689	-1.14772	52.9294
-56.7212	19.0856	-45.9662	1		48.4163	-30.0029	-14.649	2		2.31145	-12.1262	0.79831	0		-2.55202	-1.03308	-0.548447	54.8177
-37.293	38.227	21.1796	3		37.3533	-25.7325	12.2196	2		-0.993208	-5.81025	6.51661	0		-2.17217	-1.4135	-1.91193	55.0513
-24.9861	-41.7198	29.079	2		52.2021	1.67388	6.52604	2		-1.23896	6.34911	-0.222446	0		-2.01984	-0.757646	1.89012	55.1678
-26.8422	61.9478	16.5708	3		-2.77911	-19.4455	-21.0585	2		-2.04479	-1.24003	8.63267	0		-3.16998	-0.66152	-1.2302	55.6322
76.4568	-28.6692	-48.8196	4		34.227	10.7837	21.402	2		-2.06183	6.45268	5.08831	0		-0.555854	-0.766585	0.97402	54.0814
-49.1082	-28.0421	-28.4074	1		35.4756	-31.5749	-26.4963	2		1.86968	2.86692	3.44155	0		1.55062	-0.662452	-2.21264	52.5786
-37.307	-0.242613	-58.1981	1		17.9256	-1.63422	7.45921	2		-6.96324	-2.8406	4.11505	0		-1.87321	3.64236	0.542837	55.7564
-29.0077	-0.549431	-68.698	1		35.464	-15.3302	-14.5984	2		0.250482	-4.33099	11.7893	0		1.32701	1.90975	-0.103469	51.9275
-44.2069	-16.1566	-40.6248	1		21.2993	-19.8102	11.0747	2		2.98871	3.89722	-4.11739	0		-0.405696	0.204415	-1.96135	54.0965
-40.5829	7.97167	-23.0236	1		26.3062	-23.0364	21.4123	2		8.8584	-0.0368982	-12.1018	0		0.511409	0.286401	-1.61677	53.143
80.39	7.96291	-59.7052	4		54.3414	-10.437	29.9372	2		4.95652	-9.56346	2.40009	0		-2.45096	-0.119299	-0.331923	55.3122
-5.95732	56.0066	38.4842	3		21.4697	-26.5744	18.8999	2		-3.33879	2.80313	-3.61702	0		-0.47583	-0.794887	2.18989	53.8192
-33.4604	-42.2203	20.2519	1		44.7813	-21.2366	-8.58391	2		-2.92432	6.95551	0.666584	0		1.94021	-0.476601	-1.7133	52.3174
-19.8097	60.0731	32.3717	3		6.33785	-14.2686	-7.96316	2		0.872073	-5.18378	-7.71392	0		0.657957	1.48373	-1.56435	52.745
97.8593	-52.4057	12.1897	4		43.619	-28.3611	1.53815	2		-2.10034	10.3452	-6.72837	0		0.234045	-0.169293	0.832001	53.1749
2.16376	26.7838	42.0308	3		6.5439	-35.7572	-16.2491	2		11.6869	5.66805	5.10569	0		-0.645006	-0.457411	-0.768874	54.2076
-23.7722	66.934	30.9748	3		4.63994	-15.3742	1.11334	2		-10.0056	3.25554	-5.28992	0		0.469611	-1.67873	-1.33356	53.4856
55.5123	13.2157	-9.53664	4		35.0532	-7.39434	5.09927	2		-2.3415	-3.27139	-7.80814	0		-1.79136	3.06478	1.30193	55.5575
-39.6138	8.78124	-66.8477	1		32.0408	-38.7958	-6.57466	2		-0.957584	9.7165	-8.01584	0		2.40375	-1.13102	-0.296033	52.0119
-48.0322	39.8392	12.9373	3		18.512	-30.1422	-19.0905	2		0.365437	4.89622	-3.81603	0		2.22503	0.911041	-0.657566	51.6665
-15.8926	51.3189	32.8406	3		28.4714	6.19085	-5.2932	2		4.10338	-3.77049	-7.71367	0		-2.40517	0.211016	-2.3251	55.343
-1.16102	23.2132	9.67532	4		8.59352	-12.8246	-1.39467	2		3.98748	2.04095	5.49499	0		2.12358	-0.735795	0.41669	51.8307
-15.4552	49.8507	32.6045	3		24.7283	-6.94451	31.0404	2		-2.29941	6.92491	-6.67949	0		-3.68784	-1.21552	-0.0407862	55.8747
-42.9775	-10.8526	-37.5094	1		29.3897	6.31091	29.9198	2		-3.98387	-0.923164	-7.77299	0		-2.65994	-0.690048	-2.48343	55.5139
-44.4966	-33.9875	-63.7388	1		35.4743	11.3214	-0.966351	2		-2.18363	-7.59212	-1.30631	0		-1.24511	1.95719	1.03672	54.4798
-22.082	-11.3197	-64.4027	1		48.1452	-15.2656	2.65579	2		4.32014	1.57258	-4.18695	0		2.55342	-0.80197	-0.940428	52.0101
80.8443	-2.02299	33.428	4		10.9463	-1.75194	2.64004	2		0.607312	-2.39337	3.80515	0		-1.6489	1.95751	1.5264	55.1441
-9.66285	58.4563	-39.3889	3		52.9701	9.32777	-15.8837	2		-1.02151	-0.730763	0.273072	0		1.72139	-0.448583	-0.831888	52.5376
95.1007	-13.3126	-60.4585	4		37.9825	-26.1042	-2.6624	2		6.80028	15.5562	-13.3557	0		-0.171585	-1.17059	-0.50144	53.6311
-26.8568	6.29318	-50.37	1		37.7869	-25.1882	-6.64299	2		-2.2623	7.82927	1.35173	0		2.83837	-0.7852	-0.452482	51.7478
75.7419	-46.0428	0.0025094	4		10.9057	-21.0841	18.2453	2		2.28192	2.83639	-6.40786	0		-1.20353	-0.352243	2.27608	54.0835
1.71553	75.3529	21.5482	3		26.6319	5.98634	-16.0445	2		4.39462	-0.159937	-1.18954	0		-0.276059	-1.65846	1.68747	53.5302
-35.1458	-62.2101	17.1221	2		24.0368	-7.96485	16.7479	2		15.0981	5.02948	-8.15631	0		-1.50493	0.196808	0.732666	54.6238
110.261	4.00978	-35.2229	4		30.8944	-5.9178	5.6817	2		-2.54006	-0.0755033	7.4411	0		-2.44824	-2.00202	-2.97477	54.8495
-34.4365	15.4756	-6.50521	3		30.1038	-24.3612	-9.71985	2		-1.92505	0.528331	5.52729	0		1.6072	-0.502041	-0.961188	52.7614
-11.5574	4.1679	41.6481	2		14.7283	2.28268	2.78079	2		-7.30262	1.66405	-1.55876	0		-3.46022	-1.73642	0.0621131	55.4432
-29.577	-29.6533	16.6036	2		18.5206	0.178533	3.46455	2		-3.1082	1.89405	2.11278	0		-1.57191	0.602782	-0.331976	54.8052
90.7527	8.82527	0.0362022	4		7.28485	-2.57613	-22.4275	2		-0.134736	-5.78303	-0.692299	0		-0.543708	-2.45396	3.03495	53.4868
-34.3947	-28.2413	-10.1866	1		28.9299	-26.3143	-19.4372	2		-4.84734	-1.45921	4.43073	0		-3.07616	-1.20837	-0.656566	55.6607
-29.9767	-37.4616	-50.2058	1		21.5418	-23.4521	2.70179	2		5.86443	6.87188	1.22996	0		1.9023	0.477767	-1.00644	52.5742
-31.4113	-7.86929	-1.95377	1		28.2885	-20.4791	-13.3526	2		2.33776	-3.40443	-7.72753	0		-0.431874	-1.40751	-0.0681071	53.7726
-37.0462	-42.6118	14.2699	2		5.31527	-20.4956	-11.5662	2		6.25181	-8.2674	6.0393	0		1.00629	-0.678628	1.89099	53.3771
-48.339	73.6589	1.00942	3		32.0901	-1.00656	-6.16168	2		-3.3139	-1.41571	6.20712	0		0.152678	0.505441	1.93756	53.0374
-31.5849	-24.2876	-27.9559	1		32.8106	-17.3299	-6.79431	2		0.612099	-4.89802	4.89649	0		2.36483	2.56361	0.0590486	52.1658
115.293	-18.8057	21.6159	4		22.2658	-13.336	-2.88313	2		-4.44121	3.06263	5.43574	0		-3.33496	-1.0736	-1.42084	55.5156
-12.4269	62.2715	29.4203	3		52.4847	-14.2904	18.3276	2		7.89143	-12.341	-11.868	0		1.04125	1.19049	-1.60949	52.8221
-57.9505	-25.9995	-42.3133	1		10.9819	-12.1423	-2.09902	2		-0.0692897	-2.97624	6.52377	0		-1.34959	-3.01057	-0.298004	54.4018
-48.1208	61.46	-29.5946	3		29.5569	-5.61823	2.34618	2		5.36585	7.23453	-8.00502	0		1.34712	-1.38549	0.0694149	52.7121
-59.2234	-24.5463	-35.7475	1		30.9166	-26.8038	29.1943	2							-4.39786	-1.21187	2.42677	55.9222
62.0914	-10.493	35.4283	4		32.4192	-8.43534	29.0729	2							0.728763	2.83045	1.24504	53.1763
-44.3367	1.41192	-54.7041	1		-22.8871	-16.9492	9.56082	2							2.66638	1.66384	-0.239313	51.4335
-23.6674	-63.9083	36.3598	2		-2.04596	-17.0423	-7.87533	2							0.852478	-2.00627	0.716682	52.8386
-17.7336	66.4032	-22.3935	3		10.5851	-28.8749	-10.8672	2							3.25702	0.930305	-1.96656	51.66
-26.2961	-36.2198	37.8501	2		29.5203	-18.6608	-6.3593	2							2.36301	2.03952	0.425371	51.8369
-16.8902	-40.3798	59.565	2		19.6241	-17.2981	19.9896	2							-0.813672	-0.189247	1.14186	54.4344
-19.6506	25.5123	43.6453	3		56.9448	-5.4877	7.51028	2							-3.07373	-0.157907	1.86019	55.7197
-40.276	-12.2689	-45.79	1		41.5696	2.1363	-6.1555	2							-2.18209	-1.31565	2.83317	54.8804
12.9699	17.0785	6.75558	3		45.3519	-1.66409	-6.37127	2							2.19163	-0.421795	-0.848958	52.1924
-13.9647	-53.7104	-2.08613	2		43.6377	-17.3517	1.06853	2							-3.51105	-0.802033	-1.14757	55.798
-32.3949	-5.49418	1.41054	1		23.8221	-5.3335	17.2115	2							-2.2277	1.66079	-0.21852	55.7665
-34.8501	-50.8281	46.9924	2		26.2075	-30.4739	6.62647	2							1.77711	-0.291634	0.825629	52.7838
-25.0048	57.7785	5.27514	3		40.2697	-24.3946	-10.8383	2							4.57384	-0.674889	-0.935447	51.0242
118.018	-38.8932	23.7505	4		8.67131	-25.6261	-25.7369	2							2.4921	1.50808	1.97669	51.4839
28.6608	-10.6712	34.8264	2		49.2441	-12.9556	-22.0724	2							1.67055	0.208061	-0.610772	52.5421
100.979	-5.70627	0.588025	4		-19.6501	-8.22209	3.88766	2							1.58167	2.51033	-0.248967	52.999
-43.9574	89.3129	14.0577	3		-1.23766	-29.3931	5.30998	2							-2.25004	-0.271689	-0.200039	55.752
93.0537	-32.7162	-9.61908	4		27.1949	0.374382	19.666	2							1.04803	2.75083	-0.670464	52.6349
-22.7767	25.4791	-50.4739	1		30.1758	-25.3354	-9.23823	2							2.64204	-1.20466	-0.835357	51.8682
-15.3659	19.385	57.4964	2		28.7609	4.05573	22.2325	2							-2.74011	-1.04528	-1.20713	55.5252
-34.4349	55.6068	12.3794	3		22.8723	2.88737	-4.11199	2							2.42842	-2.68348	-0.926921	52.5364
-57.7352	-43.1676	-35.6694	1		38.4977	-7.93811	19.2359	2							1.57696	-0.398892	0.0379385	52.9527
-21.6798	-3.54117	58.7021	2		29.4432	-5.55095	-3.43301	2							2.73364	0.113024	-1.94003	52.0522
-2.54394	-15.0803	-20.1822	1		41.7491	-6.47417	21.7824	2							1.8351	0.600543	-0.591097	52.1754
-55.7363	-9.43432	-49.4956	1		30.6503	-23.7988	10.683	2							4.09287	0.350224	-2.05585	51.0036
41.6514	37.4663	-33.5189	4		19.3162	-31.4725	-24.6463	2							-1.10701	-1.51089	0.285251	54.3932
72.3909	-6.16258	27.1423	4		11.6644	-2.31112	-31.3772	2							1.92293	0.220304	-0.00513806	52.1584
-18.7413	-46.4123	52.4277	2		8.64142	-39.2868	-0.917017	2							3.4427	-0.679278	0.131985	51.2706
-16.9812	-55.877	48.9831	2		9.45912	14.6258	26.302	2							4.02185	-0.0210148	0.565547	51.2009
88.5503	16.7486	-22.0025	4		7.93364	-31.0981	-22.1774	2							-2.5203	1.20115	-0.329223	55.2538
86.8064	-39.5185	25.0359	4		26.5305	-22.9184	-3.29159	2							0.804829	-1.37089	-2.56403	52.8955
-64.1154	-21.5097	-50.4989	1		29.7715	-38.5168	-6.90359	2							-2.18749	0.322257	1.50683	55.1217
90.5095	-49.2807	-11.3837	4		1.59668	1.4838	-20.893	2							-2.8184	1.13202	-0.358455	55.8031
-16.1142	-13.2157	-32.5679	2		30.9501	-17.2524	-5.51422	2							2.77225	1.40921	-0.905768	51.494
-76.5779	-36.3352	-31.387	1		27.5664	28.3943	22.0276	2							-1.24016	-1.92159	0.382997	54.0421
-42.4795	48.6275	-7.03569	3		-6.40757	-1.38606	35.2385	2							2.12603	0.194325	-1.30079	52.4065
-13.8935	58.9751	-8.52081	3		-3.43797	12.7996	17.3842	2							0.963972	0.966316	1.46334	52.3885
-34.9999	5.57261	-70.3658	1		30.9865	-15.8142	-16.9349	2							2.4868	0.622382	1.80547	51.5686
-43.2871	-19.3822	-51.2217	1		52.1496	-10.0289	-1.5947	2							-1.26732	0.628986	-2.22737	54.3706
-34.3688	61.6588	-37.1284	3		57.2967	-4.94102	2.33298	2							-0.0799712	3.62018	0.0751238	54.8034
0.195136	-31.7913	10.5235	1		28.6502	-13.8758	23.7135	2							1.27266	-1.75527	-2.65996	53.1025
-43.914	-1.54318	-22.5465	1		19.9863	-11.4305	-16.4693	2							-1.69947	0.212254	-0.864076	55.0622
-4.0791	49.8062	5.63032	3		28.349	-14.815	27.058	2							0.108557	-0.0510294	-2.37399	53.5197
-9.76631	-15.9848	43.1579	2		37.9194	-3.13333	7.68915	2
-29.8909	-21.283	23.5137	2		8.46694	-28.7937	-25.5876	2
-13.6212	14.7828	63.2111	3		15.6693	-16.0644	-1.33939	2
92.7426	-30.4399	24.8096	4		15.4601	-16.1978	-22.5121	2
-9.7906	-49.0054	71.9965	2		7.96594	-13.9633	-4.70714	2
-31.6085	-3.73257	-45.3222	1		29.1688	-21.9992	28.6672	2
92.8064	31.0027	0.0403418	4		31.9914	-16.418	-32.3482	2
-48.2268	-13.3092	-45.4863	1		4.49668	-20.9078	-2.47402	2
-9.7518	-41.5402	65.4199	2		7.54663	-25.6429	-19.3867	2
-46.5148	-29.0916	5.75258	2		32.7355	-38.4324	-21.9567	2
-14.7146	-49.3858	59.8644	2		41.47	-16.5064	-19.7157	2
-24.894	-49.2624	29.0807	2		4.34744	-16.989	-10.5698	2
-21.4298	-56.0966	47.7872	2		39.5231	4.555	4.25059	2
77.3551	26.7146	10.2391	4		19.3102	-26.7951	-7.96108	2
-30.5445	-40.9665	34.9588	2		11.758	-0.534733	-2.9934	2
-41.6091	-28.5894	-20.36	1		30.8568	-24.0869	-12.809	2
-3.43952	-12.6421	26.1968	2		29.6993	-14.196	-21.8296	2
76.1062	1.56639	15.0921	4		-1.20872	-23.8502	11.726	2
-32.5925	43.2833	8.20657	3		42.9346	-27.2451	-27.4385	2
-16.3901	-37.1959	21.696	2		13.3784	1.41165	-0.118063	2
-27.1752	-34.8812	38.7431	2		40.8271	4.71044	-10.0386	2
-19.6123	100.075	46.6581	3		27.9049	4.448	19.5334	2
-42.592	-44.4474	-18.0402	1		14.3559	-35.9256	-24.1418	2
-18.9318	5.53474	5.95332	2		29.7468	-18.7128	-20.3663	2
-36.9108	-34.3412	31.2952	2		7.41786	-10.0486	-21.051	2
-14.7893	13.8765	25.4657	4		28.5873	-19.4387	9.02969	2
-20.8919	14.0607	-16.8808	1		27.9934	14.8779	-9.02006	2
70.1932	15.672	-10.0096	4		-7.56501	-33.3966	-12.4016	2
-37.488	-51.1742	-5.37838	1		16.3132	-2.48995	-1.0088	2
-44.6249	1.57912	-72.0057	1		24.5717	-29.0961	-7.37766	2
83.3823	-1.89585	-21.4388	4		6.50331	-24.0557	-2.32676	2
-32.1281	-21.3595	30.12	2		42.1368	-32.853	-0.515051	2
56.9193	-38.2501	-48.8302	4		32.0377	-19.4676	6.64333	2
-34.0873	-10.568	3.84964	1		17.3448	-4.65201	-27.7375	2
-32.4412	-34.96	58.2848	2		31.7521	-11.5326	22.362	2
97.8961	2.10329	-32.779	4		35.9999	-2.18432	1.73032	2
86.3851	23.4348	6.04484	4		-2.10326	-35.941	-13.121	2
-4.11568	60.1582	19.9044	3		58.6623	-15.9592	35.45	2
-26.3992	-17.37	99.5118	2		43.871	-26.2798	-13.0435	2
-50.0786	-6.6471	-35.3312	1		46.733	-22.8479	-16.6847	2
-37.141	-43.8997	-43.4084	1		38.9926	17.857	15.0756	2
-0.553457	84.7132	15.2955	3		26.2578	-14.3281	-0.99055	2
-52.3138	8.85378	-15.2882	1		34.5506	-40.9362	-10.5347	2
-34.4201	-3.39616	-14.0949	2		20.8969	-12.7705	15.9428	2
54.1299	-17.0062	-67.336	4		33.8275	-10.385	27.2577	2
-26.8134	-62.0909	17.3373	2		7.52554	-33.7247	-6.33795	2
17.6756	-0.320299	11.1502	3		24.0516	-42.7051	1.28053	2
-7.97303	71.7781	-9.87228	3		45.6442	-26.7122	16.4151	2
59.8792	8.38195	-35.5115	4		9.73398	-34.3067	-20.4353	2
-15.097	-29.7379	-30.4617	2		1.77256	-11.348	13.2645	2
-22.1632	42.0809	-34.6615	3		31.045	-28.8242	3.73524	2
83.5205	33.7421	-20.6175	4		8.2485	-40.1626	-9.44442	2
-28.7733	-38.7548	91.4242	2		17.1849	-12.3063	-21.0723	2
-36.9947	24.5847	12.3959	3		24.4826	1.9368	10.1772	2
83.1258	-6.13996	-11.4202	4		20.5337	-22.6701	-14.4893	2
-45.7835	-26.8204	-57.0124	1		33.548	-13.4806	10.2591	2
-57.3305	-6.53634	-54.8335	1		10.2295	-20.5191	-31.9166	2
60.4213	-4.30752	32.261	4		25.871	3.29	-7.61429	2
-27.1158	73.3597	-1.65811	3		55.9849	-15.0209	5.64814	2
-2.24302	66.6173	61.5251	3		13.3666	-9.78631	13.1321	2
-16.0846	45.9961	50.1629	3		-0.232788	5.78608	31.5255	2
-24.1984	-3.71879	-2.54616	1		27.6999	-22.4361	14.8572	2
77.0751	-44.1027	15.3179	4		21.7784	-6.87169	-34.3147	2
74.993	-17.7387	-28.2847	4		39.1362	-21.1975	-27.8134	2
-53.5123	-23.3183	-18.8744	1		24.1275	-24.7531	-11.1982	2
55.3903	-15.0816	19.3951	4		43.7462	4.79594	27.9588	2
-48.824	0.31104	-52.8066	1		15.2197	-18.6699	3.59296	2
-5.11215	44.6727	-43.0569	3		9.58566	-6.96996	-13.5763	2
-36.6187	0.317498	-46.3398	1		3.87298	-1.57298	-6.10863	2
79.001	12.9618	-15.1071	4		44.4391	-20.5185	15.0788	2
-53.9813	-31.8268	-43.0004	1		13.0284	-8.66012	5.02388	2
-18.8053	46.6458	1.54422	3		25.7284	-33.6553	3.76494	2
65.8642	-30.3696	-43.6611	4		23.3265	-35.5399	-14.7222	2
-60.8785	-8.0859	-29.3306	1		16.5591	-20.3655	-38.6284	2
-4.16545	62.8789	27.9325	3		13.8489	-24.6437	-25.1297	2
-22.4534	-22.6755	48.7043	2		32.0982	-16.1651	24.5932	2
-34.8491	29.1485	74.097	3		6.2683	-10.9204	-5.4835	2
97.2495	3.32172	-25.4693	4		22.0175	-30.2677	-9.52811	2
86.7329	-4.80687	-4.15068	4		33.4836	-22.2542	19.5006	2
-31.9257	64.1978	16.9278	3		-10.8376	-10.9847	-22.1971	2
-2.02863	-38.877	73.6117	2		6.31147	-16.8387	22.657	2
-40.0404	32.6167	-26.5158	3		35.1783	-22.8536	14.8449	2
101.845	8.11977	-30.4135	4		48.7529	-15.586	-3.24352	2
-28.7697	48.9374	-9.55017	3		8.48132	-22.9323	-28.5078	2
107.321	-13.9417	4.40228	4		24.3475	-11.3939	13.5016	2
48.2909	-10.0195	-29.9941	4		64.5889	-1.57464	5.84204	2
-30.5405	26.9117	-24.4905	1		13.7866	-16.4493	15.9935	2
-6.51535	72.7553	22.5674	3		32.3661	-23.276	-21.6722	2
-47.6369	-2.78851	4.33531	1		44.6187	-4.20909	21.0833	2
-34.6593	72.2184	-12.2048	3		14.8732	-29.7173	-20.0891	2
-13.9708	-40.0061	8.40079	1		22.3201	-2.39145	-4.90299	2
-52.6432	20.4722	4.98138	3		30.0425	-2.04816	24.06	2
-40.2058	-23.1356	-69.4515	1		4.07447	-21.1	-3.42969	2
21.0297	4.90861	67.1612	3		22.5483	-4.45739	15.6884	2
-19.0333	-44.0716	4.43352	2		34.2811	-19.3436	-13.8788	2
5.69099	-33.5005	54.3542	2		30.8955	-6.53378	5.25588	2
-68.0378	-26.79	-38.937	1		31.6543	-26.7433	-12.6587	2
84.6865	-22.4795	-9.2316	4		24.6118	-7.78566	27.2548	2
-35.9881	-27.5377	-45.559	1		7.66634	-6.67705	0.548469	2
74.9845	-3.83535	-46.4528	4		18.1762	-2.69555	27.0885	2
-32.2965	56.6781	21.8225	3
-4.30556	-31.722	64.6174	2
-41.5652	-54.1493	33.1794	2
-51.0486	-12.662	-28.0194	1
-40.9361	-27.5135	-54.7159	1
121.941	2.61198	-18.2181	4
-54.2245	-26.0063	-55.5541	1
-2.31162	93.0268	42.9282	3
-15.9538	-62.9241	66.6276	2
-39.0906	66.4256	50.2715	3
-19.6286	28.6276	41.7134	2
-32.6361	-26.0992	-65.1547	1
-8.01194	-38.3086	82.6572	2
-3.73181	41.2918	8.89403	3
-14.6203	-16.3867	-50.9117	1
-13.4384	48.5297	-13.6571	3
-28.9444	-22.3104	-44.5089	1
-21.0395	75.7191	-14.2477	3
-43.0948	-51.4793	11.9241	2
-53.7243	-4.94051	-32.6189	1
1.11285	-30.5419	30.6502	2
-26.943	54.5983	-36.789	3
53.7149	-9.39785	8.80292	4
66.2862	-0.859309	-6.48277	4
-37.2183	62.6159	2.03686	3
80.9426	-14.0578	-15.9481	4
88.374	1.22648	-7.05	4
-13.852	72.3013	-14.0539	3
-42.6099	-35.8456	19.32	1
52.7728	-15.1266	-22.5924	4
-6.53095	-57.6286	25.8104	2
-26.166	24.2019	-50.1033	1
-35.041	29.8967	12.8472	3
-13.3492	-29.3158	67.5737	2
-12.5042	17.1216	61.7937	3
72.4741	-35.0862	13.4132	4
66.4991	24.6887	1.65838	4
76.2029	-1.01209	-35.6304	4
11.7419	28.1846	34.6425	3
70.2035	-14.5265	-3.54572	4
75.354	-8.35514	24.0492	4
2.96789	-21.8757	50.9279	2
-36.5495	19.2818	-6.84859	1
92.6955	-6.19539	-3.63575	4
-38.717	-38.2528	-68.5444	1
-34.8001	-52.9902	49.6947	2
-25.1421	76.7718	31.608	3
-18.9421	-28.9943	-3.20275	2
3.95374	-23.7406	59.3354	2
-21.4693	65.788	-24.5647	3
48.729	6.21005	-55.629	4
-36.7133	-51.0044	24.5898	2
91.3143	-34.5368	-48.0229	4
-9.23612	-16.6301	69.3545	2
-29.1313	49.4936	9.70389	3
88.238	-38.6462	4.9896	4
-28.9788	-7.55865	-30.4401	1
86.8773	-21.3067	3.58675	4
75.525	2.05579	5.9488	4
-26.5965	-34.874	53.0063	2
3.5618	-0.00341418	18.0682	2
96.421	1.05347	-30.2875	4
-34.9221	-54.662	-0.628564	2
74.6603	22.8398	19.9718	4
-15.7032	48.5601	6.04497	3
49.8131	13.167	-7.07037	4
-32.576	5.54783	-35.2112	1
-50.1753	-22.1236	-74.4668	1
-5.00883	70.2776	-28.3828	3
-34.9044	-2.73235	-25.7382	3
-38.0592	-18.3167	48.3007	2
-1.03508	87.7927	3.10495	3
101.915	-17.9624	-7.06852	4
-1.00836	-66.3504	34.7734	2
66.6444	18.6263	11.0334	4
-18.8144	-24.3247	-0.785262	2
93.9649	3.55646	7.06818	4
-26.5751	-28.8146	12.6284	2
54.2955	21.9775	7.99221	4
-29.6896	4.55253	-50.0216	1
-49.2418	-54.4586	21.25	2
-16.7735	-58.875	44.6405	2
-24.3977	-42.3477	-68.7415	1
122.401	-26.2491	-26.6275	4
-8.35819	72.5784	33.6879	3
-17.4566	-53.9281	50.2927	2
-22.0307	-2.78544	-53.903	1
-14.764	-37.9675	62.2116	2
-38.6092	56.4497	-35.9831	3
-10.5688	59.4131	10.0315	3
-11.852	83.0988	32.9937	3
-51.8623	24.8262	-50.4934	1
-48.4995	-42.1279	-52.4329	1
-14.3472	-15.4189	-29.1068	1
-10.3389	28.0111	48.2658	3
-34.0939	-50.762	29.2852	2
-45.1057	17.5356	-16.4282	3
-39.667	-16.2066	-43.9862	1
13.1392	-38.6069	88.43	2
86.5007	15.6378	-6.0541	4
-31.276	41.5476	1.99582	4
-16.3915	-39.0403	77.8228	2
-2.02582	47.7097	37.0128	3
-51.5955	-52.8174	-53.6373	1
-27.9699	-50.7146	58.2941	2
-16.3344	-41.9369	61.8794	2
-15.8293	69.9419	-23.1934	3
-49.4661	-3.94077	-37.6475	1
-36.7483	46.0353	8.40617	3
80.6821	-3.64976	-32.6275	4
-48.0909	-36.9163	-23.9577	1
-49.4898	-29.1626	17.9347	2
-21.2285	-63.2804	33.4568	2
-11.7169	-40.3902	24.3119	2
6.18024	4.88555	80.9681	2
-50.4219	-22.3588	-51.7889	1
-41.7979	28.665	2.50598	3
-43.3206	-34.158	-73.195	1
-9.20289	-23.4976	22.4745	2
-68.0164	1.21561	-40.8959	1
-37.2111	-6.18905	-60.3069	1
-18.2851	66.0564	-24.2162	3
103.594	-23.8167	-28.3584	4
70.8882	32.3723	21.4106	4
-28.2408	-43.9599	5.64934	1
76.613	5.52247	-33.8562	4
-10.7806	21.5387	9.07838	4
-20.9376	15.9818	9.64948	2
-24.6123	30.4783	-47.8092	1
-8.48762	-22.9018	8.51544	2
94.3524	-11.107	-6.45862	4
-40.5785	6.54917	-25.3948	3
-36.014	-46.3098	-35.9281	1
-55.0501	-16.6563	-53.2263	1
-16.4726	-36.6183	67.8891	2
112.277	5.55071	-33.4297	4
-49.2247	-49.4891	-49.4124	1
84.6297	-6.39049	31.1386	4
-7.38747	46.3772	68.7534	3
101.985	14.8302	-14.9642	4
-5.72515	-53.2407	58.66	2
-30.9629	44.9768	7.21658	3
-15.0523	-12.5865	-22.9921	1
-41.8217	-24.2247	11.4525	2
-37.3694	-30.6786	-22.5923	1
110.305	-10.6308	-55.298	4
-15.2565	42.3763	-9.77995	3
-17.923	39.0361	9.09732	3
-17.3543	57.6202	53.6457	3
-10.551	36.8516	5.91622	3
-9.1584	78.3488	53.5777	3
-6.29406	68.0344	-6.43651	3
116.636	-0.672333	14.1209	4
-0.987161	45.3921	45.9543	3
87.5804	-34.2627	12.881	4
77.7367	1.03739	-53.9738	4
83.9135	-31.0521	-18.6443	4
18.9798	13.7993	78.7202	3
-44.2723	45.0158	-32.4094	3
-28.3898	-23.727	-78.4084	1
-38.0605	-7.72789	-53.575	1
-9.87978	16.3571	16.5764	1
78.7098	-1.9261	-28.968	4
-40.7202	64.9191	-33.0761	3
-29.36	41.2022	-22.2843	3
-32.3978	21.9174	41.7587	3
-39.1304	-47.3296	19.5317	2
-24.8046	-15.1386	49.6005	2
-29.2461	-57.6073	18.1308	2
-16.722	56.715	37.6643	3
79.2838	-9.75406	-18.0115	4
-18.2504	-9.22629	-8.82103	2
93.9348	-24.0909	-16.3927	4
-37.6064	-20.4442	31.5653	2
-19.7265	98.1021	29.3576	3
-44.542	25.3294	6.08734	3
-16.6756	46.0101	17.7328	3
-1.45248	28.4626	28.4915	2
-9.4036	-31.9692	35.8301	2
-34.88	0.361764	-62.3762	1
-15.8727	-58.046	36.5915	2
-41.1314	-36.7215	34.8222	2
-17.9372	66.2729	20.6952	3
90.0358	-24.2537	14.6508	4
59.0612	-2.00233	16.551	4
-42.0236	33.2957	-14.7606	1
63.9049	22.7662	-51.9485	4
60.7604	7.14255	-43.5201	4
-37.8492	-0.600496	-39.8306	1
-31.1135	-18.5431	28.1532	2
-21.3075	84.1571	17.1793	3
72.461	-22.4416	0.975124	4
-31.0171	-54.4743	44.5844	2
58.865	-44.38	-14.5965	4
76.7356	24.7086	-25.8371	4
91.5901	-5.14728	13.6178	4
94.6189	10.2237	15.9026	4
-48.6243	-17.0528	59.6564	2
38.753	-3.37808	-81.8397	4
64.8772	9.28712	-16.3736	4
-22.4858	44.6971	33.5587	3
-31.4684	41.6751	-15.9638	3
103.418	-4.33695	-28.7101	4
-6.42384	54.5901	61.7702	3
94.8365	-50.2725	2.30843	4
-17.6984	65.3512	13.9266	3
101.518	-2.4301	-4.6437	4
-42.9722	2.90334	24.1077	2
-22.0816	29.0717	17.4775	3
73.6621	13.1611	-5.69259	4
-33.2446	-15.252	5.77971	1
-17.0988	39.9713	39.0459	3
57.9657	16.3947	3.31699	4
-41.5505	-24.2012	1.33444	1
-26.7812	-43.444	50.3816	2
-23.2801	67.0146	39.6122	3
-12.1859	-10.3368	-25.2228	3
57.6234	27.6448	1.11974	4
48.1047	-1.28021	-20.2508	4
70.2062	-28.2292	-31.4785	4
91.0941	-31.2298	1.29091	4
-30.4847	-52.728	-15.9091	2
-34.4449	80.5101	7.3486	3
103.999	2.18622	-15.1801	4
-35.1138	-1.81907	-51.7345	1
79.166	3.74858	-20.3381	4
81.392	5.64101	-23.4308	4
-46.1498	-26.178	-35.8211	1
-21.0293	-32.349	-4.18657	2
-29.8377	-2.25932	-9.28172	2
-28.5323	-18.2159	-35.8728	1
108.406	-5.50913	1.53123	4
-24.1352	-25.4624	-9.15004	1
-5.36649	-20.7733	22.5117	2
-62.4669	-18.65	-43.4841	1
-27.0733	27.8578	-28.9929	1
-41.4502	-33.4502	-53.5133	1
-11.6107	-47.1614	58.5407	2
-23.6691	-16.2565	71.4224	2
-6.24101	84.9695	23.6727	3
-47.9798	32.5632	-9.79305	3
-20.9606	32.3046	32.2439	3
-25.5932	-71.3161	55.1938	2
-43.6656	-25.5924	-47.6234	1
-64.5205	-20.3671	-23.1989	1
11.4351	-37.755	55.1111	2
86.5796	-33.5762	-32.5901	4
-14.6598	-12.66	-48.4699	1
0.690989	-54.5544	77.3231	2
35.5676	-12.921	28.0856	4
1.65536	-6.34762	48.5938	2
-57.2677	-41.8162	35.8858	2
-42.8628	-7.20726	-46.3155	1
78.9747	3.14753	-10.6355	4
-55.1539	-37.1591	17.2698	2
-29.2039	-31.8487	36.5211	2
-53.0023	-30.7867	-26.6078	1
9.46801	-7.73301	72.6032	2
88.162	-36.8823	2.68466	4
-31.2504	-40.5994	18.545	2
-17.6198	62.1075	36.0589	3
21.3041	-34.2466	80.2008	2
16.8555	-64.9521	42.1004	2
-54.7504	-59.6964	3.77532	2
67.2099	-40.0259	36.9088	4
-44.9996	20.8794	-28.7148	1
-52.0754	1.85087	-61.5012	1
-34.3056	-55.8015	10.5086	2
-16.7729	-42.2967	52.6259	2
-38.613	-23.2475	-38.7055	1
74.6348	-0.830436	-17.3378	4
-48.4422	-41.2486	-55.4089	1
81.9328	23.0449	10.5872	4
-39.8425	87.0957	-14.8883	3
-0.774715	-71.651	47.0807	2
-27.2899	75.5043	10.1203	3
93.5002	-15.1984	-2.25836	4
-44.6401	-9.58363	-64.6413	1
-54.8444	7.58065	-51.7072	1
-16.7866	59.0324	8.92226	3
-22.8592	11.5048	-9.41783	3
-38.0733	-28.0558	-10.2608	1
-11.5544	-5.54643	19.3708	2
-32.482	21.8239	-1.28691	3
11.1335	61.8803	3.49243	3
-23.4398	-25.0601	56.9115	2
-32.1074	-9.80156	-84.9681	1
-14.472	28.5726	14.9053	3
-13.2317	12.1963	31.1728	2
77.3663	-35.5959	30.4286	4
-47.1949	-41.365	-61.5725	1
-72.0294	-43.7778	-40.3543	1
-56.038	-2.31317	25.0631	2
-7.02134	-75.9157	49.7988	2
112.816	4.64236	-26.4012	4
-0.544445	-51.888	60.7809	2
85.2972	-19.8084	5.274	4
-47.2555	9.5706	-21.9311	3
-30.1074	-57.1595	28.8731	2
-8.86411	47.0024	57.7264	3
-33.383	-47.9931	45.3504	2
-35.7148	-19.0339	50.5685	2
66.3279	37.784	-37.8957	4
-6.84713	27.2908	-18.5542	4
-7.37063	-31.0595	-17.6011	1
-17.7824	81.709	61.4555	3
-52.7764	-1.42498	-50.6438	1
-17.814	-20.7561	-70.7793	1
-42.0866	51.099	14.9974	3
-48.7669	-10.1374	-26.2526	1
-29.2919	57.5519	-37.6256	3
68.8199	17.9119	20.693	4
-39.8849	-22.913	-59.5416	1
-11.8338	13.7306	29.3074	2
-31.123	72.3385	33.7247	3
-19.4173	46.0701	33.2435	3
82.9936	17.7793	27.3835	4
-49.3404	-7.03738	-7.4953	1
-39.1268	-40.2976	-16.3566	2
-32.7578	-34.1839	77.1588	2
-36.2573	-22.7654	-56.8506	1
-34.5057	-41.9682	-17.0155	1
108.495	-36.5871	15.9631	4
-50.7374	-30.2648	-38.6929	1
-57.8475	-10.9998	-59.8672	1
-35.5175	-22.9362	21.5715	2
78.0873	-20.5063	-34.8005	4
91.7628	11.6043	-29.4947	4
91.7094	4.23252	-38.4339	4
84.0608	-22.0356	4.94401	4
-26.7493	-19.4321	-69.8389	1
-15.7698	77.9518	-7.40401	3
-25.4983	-8.79955	-9.00661	2
-30.009	6.03846	-18.567	1
1.2443	-37.0723	62.2833	2
-21.7996	77.0123	-3.60731	3
-37.046	10.4048	-46.8384	1
15.2918	-72.793	75.0522	2
-27.6003	-11.4065	-68.29	1
-44.8578	37.7764	-32.7687	3
117.781	3.88674	-19.7559	4
-15.1927	-30.245	33.7428	2
-40.8877	-13.3789	-49.8548	1
-28.4725	50.7067	26.0481	3
-17.6263	37.1001	20.3987	3
51.8046	32.0282	2.43747	4
56.2429	0.233918	-32.0107	4
2.20418	-46.5788	74.2743	2
87.1553	3.02634	-46.6137	4
75.1176	44.1379	-8.36211	4
-33.3343	-27.7429	-46.4079	1
-29.5623	-45.77	-8.57999	2
-17.3537	-11.0185	62.8158	2
-42.8593	43.3624	-24.4616	3
-36.7246	-46.3003	-76.323	1
98.5922	-21.8232	46.8759	4
-50.3111	32.6712	14.6954	3
-18.0542	-23.1109	-15.0065	1
-29.652	-45.454	-64.3933	1
-15.623	79.576	5.28151	3
70.5005	13.4571	-26.1879	4
-41.1701	9.72679	-24.8178	1
66.0951	-0.702767	-30.0429	4
88.4064	2.30368	-25.9893	4
-9.15643	-1.65333	-37.528	1
-26.4599	48.803	18.5032	3
-35.9453	66.4256	-34.2024	3
-32.965	-9.4174	11.2278	2
-25.0528	78.8888	11.5501	3
-33.3782	75.2307	46.36	3
-17.0255	33.7196	53.5478	3
103.476	-6.59496	-47.4939	4
-28.3082	-17.6792	-19.4813	1
-16.5707	-4.48553	18.8588	2
-37.3012	-30.9399	36.1367	2
87.1241	15.49	5.6589	4
-32.267	20.1848	65.6391	2
-22.3534	-78.2565	52.9502	2
-42.6585	-32.7884	-36.4626	1
-16.9172	85.6659	30.3437	3
81.3162	12.9359	-31.0665	4
-30.4889	-37.5434	12.8432	2
-32.7252	57.3847	6.74586	3
-7.7236	13.9602	-1.64478	3
-41.0467	-7.91169	-40.6229	1
-20.3533	-2.84634	31.9654	2
109.347	-3.72925	27.9371	4
-58.9841	-40.3226	-56.9584	1
-17.8976	-1.30725	-33.8984	1
-23.0848	6.74594	-12.4515	3
-26.3882	-21.8316	27.8413	2
83.2083	3.58273	-15.3806	4
-18.6225	-7.23348	37.5078	2
-39.183	-49.7404	-68.4004	1
-1.43294	-0.908132	-73.0082	1
85.8274	-50.7641	13.6029	4
71.4791	4.44614	-29.7064	4
-37.3657	58.4011	-25.3557	3
-25.284	25.1723	64.0759	3
-4.33005	-41.9417	88.593	2
-24.6163	-59.4021	55.1086	2
-13.6054	52.0585	-1.6686	3
-58.6511	-9.73045	-45.204	1
-45.1189	0.976339	-8.29364	1
4.77267	-31.002	68.2895	2
-26.1283	-24.145	-58.0641	1
-15.7826	-21.5711	7.51107	2
-22.6148	3.77309	-31.7774	3
-28.5346	22.6439	16.4214	3
-6.50104	-25.7191	25.9905	2
-46.5866	-2.32768	-64.8025	1
-41.7949	-9.06129	-70.6608	1
-7.91643	77.8848	39.8337	3
-30.7408	64.4441	0.446167	3
2.01379	31.208	-18.8955	3
54.6138	3.25758	-54.0344	4
96.0109	-27.5078	-20.1985	4
-29.3204	8.4547	-42.7189	1
-44.8173	-19.8918	-20.9788	1
-27.3039	43.3097	-36.6996	3
-39.6181	0.433635	-58.7456	1
-43.4733	70.1862	42.3976	3
100.024	-18.5339	-30.8794	4
85.4393	1.15342	-45.7055	4
63.2245	-27.252	-12.7194	4
92.4188	-7.93307	5.1956	4
-21.2855	7.56607	-30.9007	2
-21.1278	47.6588	-8.23174	3
89.2882	20.6514	-13.7889	4
111.339	8.61105	-6.59586	4
79.1506	-24.6364	28.9143	4
120.397	11.1066	9.6116	4
-29.8275	6.48411	-20.5977	1
-46.8652	71.086	25.573	3
-3.36339	-24.45	42.1291	2
-44.1653	6.92961	-57.5063	1
-28.3631	23.9202	50.1383	3
-16.2863	51.0126	28.5436	3
115.07	4.78972	6.07883	4
0.765164	-37.7367	53.8942	2
-11.7709	46.1305	62.0163	3
-20.5542	-45.3904	38.6241	2
-23.1585	78.039	16.2809	3
15.213	-37.6899	61.2905	2
-25.9626	61.8798	45.4531	3
53.6548	12.6364	-39.5777	4
-23.7406	-19.3009	37.8898	2
-40.0054	-22.4194	39.1554	2
-23.6614	70.7097	-26.0838	3
-10.767	-56.7789	-70.8312	1
-50.0879	-3.41175	39.7591	2
-34.6435	-0.397751	-4.18292	2
-12.7201	-39.1763	50.3529	2
-16.9732	55.8269	-29.0055	3
-27.3611	17.3867	-29.616	1
-31.0311	-4.70782	-65.9016	1
-39.5428	-16.6768	-42.8297	1
-30.1121	-22.4484	-37.1242	1
-59.3069	-27.6623	5.89073	2
-35.4737	-37.5083	11.873	2
-36.787	37.4509	-24.0804	1
-38.4936	0.0291346	-27.3289	1
-45.3729	-7.20883	-48.5831	1
-54.466	-23.3318	-53.1447	1
74.5979	-28.0706	-46.1983	4
-31.9658	-27.5016	-13.6772	1
-1.21983	34.6244	43.682	3
86.6233	12.7577	-34.167	4
-35.598	2.65436	-72.0776	1
93.9262	-15.9257	-9.12282	4
-10.8072	22.1678	-24.5985	3
-8.9821	-41.2041	52.6764	2
115.171	-6.934	-7.1448	4
-26.3942	-24.6369	-22.4923	1
85.9691	16.1361	-42.4568	4
-33.8248	1.24226	-37.6086	1
-21.7176	49.559	-14.4636	3
-32.5477	-0.755405	53.8543	2
-13.8126	63.5928	24.1207	3
-43.1313	-19.6323	-40.9536	1
-50.6803	-55.0725	18.313	2
71.6681	-27.8313	-10.3259	4
-15.5751	-14.8629	-12.9003	2
-44.9841	-62.7786	-55.3568	1
90.9169	4.40594	-4.57876	4
32.6436	21.1678	-9.77787	4
-37.015	-10.2319	-12.2074	1
-21.5466	-44.7545	51.0184	2
-47.3727	-28.5546	-20.948	1
-52.406	-10.857	-14.8856	1
5.12625	0.206267	-15.837	2
-45.4566	-4.34453	-27.3802	1
63.363	-10.6744	-2.87564	4
77.2564	-35.2107	36.9157	4
80.5872	-35.3061	-52.6038	4
-37.071	-43.0957	-36.3742	1
-1.06339	60.6937	-40.0411	3
-24.7699	78.1373	19.6628	3
-41.6068	-50.5866	-42.92	1
-4.47119	53.0612	40.9009	3
-46.4092	-30.8356	-42.9072	1
-25.3425	-53.3208	8.20081	2
13.3018	-46.2958	43.9283	2
-30.8589	83.4142	5.57866	3
-21.981	-47.3766	-4.67621	1
-53.7663	-7.26377	-59.5458	1
-57.044	-49.0816	-41.8829	1
-14.0887	95.1085	14.9182	3
-20.157	-30.3648	-11.1088	1
76.4422	37.2023	-18.7853	4
100.032	17.894	5.03834	4
-28.5656	-37.8672	36.3983	2
57.9737	-27.1778	-4.24746	4
-18.3938	-44.0265	35.3452	2
-21.2901	-13.0327	91.7797	2
76.0366	4.82841	-46.8263	4
-35.4472	-49.1092	-34.845	1
-44.1414	-22.471	64.7877	2
90.7573	-29.5049	-15.533	4
42.9929	39.1805	-10.28	4
-37.964	-14.3804	-16.9752	1
-7.9536	-37.6214	-24.2022	2
-20.3245	27.7725	-3.15388	3
48.6283	7.79795	-26.1132	4
84.1312	-12.2993	-24.841	4
-48.1258	-13.931	-13.1667	1
-16.6091	14.9137	29.7392	3
-52.3812	-36.2018	-46.1382	1
-63.0396	-21.1189	-50.9385	1
90.515	-8.84309	-59.0475	4
-1.92573	-61.6176	68.938	2
87.8371	-9.81403	-5.90241	4
-21.4083	-42.3566	76.5044	2
-16.7533	39.9948	28.1291	3
-62.8937	-30.2432	-49.7901	1
71.0649	-32.9375	9.2998	4
-27.1603	39.5632	-12.421	3
103.697	23.6656	-18.1802	4
-13.5437	-34.359	43.586	2
-51.5023	-29.446	-67.015	1
-32.6369	-30.2444	29.3394	2
-27.3599	-12.0409	-69.5603	1
-36.9401	-21.1011	-45.4313	1
-3.30883	-38.1443	28.3258	2
0.753734	41.9232	6.83605	3
-37.2755	11.3578	-30.9181	3
-13.835	-52.5569	66.8811	2
-31.675	-59.8218	22.3947	2
-0.737108	22.0757	18.8936	3
-18.8712	-16.2565	84.5147	2
-9.08168	-52.8924	89.5911	2
-6.53305	-51.1727	-29.3681	1
-31.5962	-17.5862	-68.6083	1
84.689	8.71673	-14.5007	4
-28.5327	-65.0687	19.6468	2
-48.677	-12.9382	-63.5557	1
-21.7133	51.5767	20.8956	3
104.638	14.0019	-17.3228	4
78.2689	11.8087	-33.4463	4
-26.1843	7.25788	63.9507	2
-53.9288	0.487751	3.7233	3
-14.5603	53.287	51.3255	3
83.0898	3.07475	49.1289	4
110.716	-5.90097	4.34257	4
-24.783	-46.9037	13.4613	2
87.1903	-36.8618	-0.445716	4
-26.0617	-42.8306	49.8972	2
-53.0182	0.516301	-66.3574	1
95.4998	-21.6756	-46.8114	4
-12.3461	-2.90195	-69.9056	1
109.084	12.7764	-15.7185	4
-2.31621	-12.0543	34.8187	2
30.9635	0.225722	-41.1543	4
-12.7025	-33.7982	80.3977	2
91.0444	-30.2949	1.28042	4
-31.9255	-52.9085	37.3595	2
94.8208	8.6101	-45.2746	4
-45.711	61.7422	-0.195455	3
45.3311	11.5725	-47.0369	4
-35.0845	-0.178044	9.45342	1
61.5485	8.89046	-1.93517	4
95.1567	-0.868193	-35.5691	4
-8.99838	87.0993	58.1063	3
-7.19158	-33.3227	92.199	2
-34.5906	-28.107	-63.2755	1
-8.5783	-22.7556	72.6701	2
-50.1423	-20.3928	-46.5295	1
-30.0968	65.2988	-12.4616	3
-44.7752	8.30988	-15.885	1
4.13974	100.43	40.5393	3
-10.2839	40.7872	-11.7571	3
-49.3784	-18.0797	-44.9443	1
21.7871	-55.869	70.1948	2
-42.1313	-11.1451	35.955	2
-16.3601	66.9556	23.4553	3
-36.166	-36.1926	42.0734	2
-24.5055	-39.6289	39.9264	2
-39.2732	-60.2646	-34.7139	1
-16.8276	87.2608	21.9395	3
-20.3835	52.4166	20.6045	3
45.6271	6.53383	7.17731	4
-47.8526	-16.7863	-25.2071	1
-56.6628	-14.0526	-29.8615	1
75.7902	-22.7068	-46.9909	4
-22.3601	-6.72135	-6.16936	1
-21.921	69.3219	77.0387	3
103.883	2.42373	9.68426	4
-19.5307	37.1606	21.3682	2
-24.3269	72.1653	42.711	3
-12.8921	69.1014	54.1258	3
57.8175	0.62919	-30.7905	4
-31.6422	-59.0137	43.6576	2
-17.6056	31.7152	-37.9262	1
92.415	-8.77444	3.47068	4
-13.9841	-65.6477	-0.316542	2
-42.8961	-37.8822	20.5985	2
-20.8089	-55.4791	32.25	2
-20.8678	-51.5622	0.386372	2
73.3663	5.99812	11.6855	4
-35.806	-27.5906	-33.5907	1
71.7863	-0.469725	24.5852	4
76.828	9.54949	-70.7829	4
-44.7786	-17.0088	-17.9902	1
87.7203	26.6087	-5.94178	4
-54.9361	-43.4554	-39.2148	1
-19.2656	-51.3342	34.4264	2
-34.3359	30.4364	4.06361	3
-41.0773	-53.0994	16.1186	2
90.0164	-23.3262	-59.6412	4
-27.122	-37.6562	35.9657	1
41.9834	26.6029	3.46366	4
104.247	12.1091	-9.42797	4
44.5222	-64.844	1.41945	4
-42.1347	-4.5362	-71.3736	1
68.625	-8.27712	-34.921	4
-41.6012	71.6962	-25.3054	3
-42.345	-2.42632	-26.7815	1
-32.3002	6.52031	-21.7891	2
-21.807	61.4545	-11.8477	3
100.916	-4.36741	17.7472	4
102.762	30.6501	-12.4605	4
-67.0722	-51.261	-31.8797	1
-13.9927	-42.9539	66.759	2
-40.3316	-2.34536	-42.0967	1
-21.7431	-2.93635	-67.5393	1
-14.2988	41.6346	19.8582	3
-10.9801	68.5192	7.52072	3
-37.8938	-48.6987	-12.6657	1
-28.0181	-65.3997	41.1894	2
-49.2642	-16.127	-24.3287	1
61.3189	-18.1913	-19.0907	4
-39.4782	16.3559	-46.3923	1
-22.1254	-30.0208	64.1189	2
-37.2072	10.2312	-64.227	1
-23.8631	61.7389	9.82665	3
-40.044	-52.5982	-21.0974	1
-39.8794	1.66254	-29.0248	1
-18.6867	-1.78424	-0.364672	2
65.8983	6.24844	5.41799	4
-14.1686	23.9108	3.29489	3
35.3724	30.373	27.8995	4
-31.1106	13.4653	-38.4671	1
-46.4913	-24.6459	-25.523	1
89.9243	-23.6202	-28.3751	4
-3.61236	62.5677	50.2696	3
-21.8986	56.2239	-2.27172	3
-14.1876	-56.566	24.6811	2
97.1381	-7.95059	39.5032	4
-18.7923	-59.3585	-9.47993	2
-30.1576	-33.9913	-52.7374	1
-9.33672	78.2559	32.3901	3
-13.2916	-32.1687	57.1661	2
-21.0764	7.89449	76.3016	2
-33.4093	12.5196	-57.1761	1
104.853	-46.1023	-18.7478	4
-31.3531	-14.6587	16.8246	3
-27.4865	-9.98761	-39.9003	1
-25.9768	-42.3758	71.1889	2
-56.8571	45.1556	8.87157	3
-22.9395	14.3926	-48.381	1
55.1596	-4.98143	-69.2209	4
63.4174	25.5552	-29.5016	4
84.0066	-18.109	-54.4078	4
-41.9892	-10.859	-25.4747	1
114.304	6.56726	31.0907	4
-23.3566	-25.5649	-21.3525	1
54.1159	3.77595	-1.9637	4
-18.2709	-51.2271	57.7333	2
-75.7485	-36.3712	-28.2714	1
29.8595	-20.5192	-35.188	4
-26.4399	-2.31059	0.815735	3
-26.6611	-19.0821	2.57555	2
-24.6303	-28.0811	69.1205	2
110.144	-3.00804	0.586686	4
54.4387	6.63524	-43.5019	4
-19.3561	-16.7667	-69.6878	1
-25.1886	6.73062	-11.3254	3
-43.2638	-4.9245	-62.9858	1
-27.1975	59.1147	14.0224	3
-20.8871	79.3648	5.8793	3
-22.3275	-19.6376	13.0762	2
-25.9424	86.8175	25.0226	3
85.9054	-16.0183	34.2952	4
-17.7995	70.2019	18.8338	3
75.0482	-5.58593	-37.2288	4
6.5081	35.0261	61.4391	3
-3.11981	-10.4082	55.7956	2
105.97	54.9701	-17.7289	4
62.4682	15.1538	23.6273	4
66.5213	-6.76184	-4.23817	4
-61.0263	21.3873	2.22798	3
-56.542	-33.6096	-17.8149	1
96.5193	-7.20809	12.9959	4
-32.6868	-2.09251	-44.0266	1
8.1701	-31.0735	44.4483	2
77.2035	-24.8693	-16.8682	4
82.2966	25.5207	-15.653	4
-46.1006	2.40642	-17.6356	1
77.0769	18.0802	22.9049	4
-53.582	-1.17459	-64.9097	1
91.013	8.81473	5.15436	4
-14.3565	50.6374	60.134	3
53.9809	-15.3951	-35.5385	4
-43.3002	-23.3816	58.6008	2
-20.9649	-69.5615	56.6223	2
-27.2638	-21.2763	12.4362	1
-38.882	-29.6407	-19.2859	1
-34.5196	-28.1802	42.053	2
90.2738	-3.70537	-24.2124	4
4.56575	-42.9706	25.8201	2
101.528	-3.17836	11.0575	4
-42.8978	-15.3265	-34.5451	1
-31.4689	14.8597	-1.23485	3
-19.4752	-29.1028	67.9131	2
-13.9736	-27.1156	-39.6038	1
8.70634	-15.12	4.87187	2
-19.7747	-2.10313	74.7581	2
-40.509	-59.3901	40.1463	2
-20.785	52.3074	-7.8877	3
8.8436	-32.8158	-48.5404	1
89.649	-26.3399	-26.3555	4
-34.346	17.4082	17.3194	3
-18.669	4.4302	86.0416	2
-16.7411	41.9868	16.1356	3
-21.0547	-32.0666	46.1141	2
-13.3684	61.623	12.3173	3
0.725374	-36.6294	49.5894	2
-15.441	34.0242	0.715859	3
69.6398	-53.5672	18.3515	4
87.6449	-42.3736	-36.884	4
72.1952	10.7746	13.8594	4
-38.8175	13.7836	-34.8229	1
-11.4315	36.8554	46.4135	3
-32.5985	-34.6047	48.7106	2
-33.6444	-19.7924	6.03508	2
21.3154	26.914	48.881	3
-23.2554	0.756685	58.7316	2
-51.4158	-41.9947	-43.1793	1
-15.9264	-61.9914	49.3362	2
-24.0533	7.83084	-13.9175	3
-34.023	4.86348	-24.8151	3
-51.7861	7.47503	-28.1784	1
-54.1946	-24.1908	-62.3476	1
-40.1412	19.2231	-39.7176	1
88.3448	-6.20193	-0.353128	4
-17.9044	58.2827	3.40456	3
-6.24454	30.9746	36.9327	3
-49.3218	-3.97989	-22.5441	1
-27.822	54.1091	27.1561	3
-19.4719	12.7158	-59.6283	1
-34.7408	0.595744	-69.2477	1
-16.7444	82.2216	16.8296	3
-10.7881	77.7861	40.0323	3
94.1655	-40.4342	31.5326	4
-2.94744	-55.57	39.83	2
-23.7775	27.8538	-55.6215	3
-10.3199	52.1379	26.4283	3
-16.4692	2.22127	24.3189	2
-30.4054	61.5079	14.6524	3
53.4629	14.3834	-54.1698	4
-24.2423	91.9985	33.0437	3
-33.8939	-27.5742	-33.46	1
-16.4169	-38.512	42.7526	2
110.708	-26.2141	18.8232	4
40.3716	-22.4033	26.8937	4
63.8398	-6.38967	-50.7579	4
-50.8525	8.01758	-58.0784	1
-24.1025	-24.1473	-18.3738	1
-33.9314	78.8204	34.5755	3
-35.3998	-21.9589	-15.6622	1
-27.2986	-43.5699	-63.2082	1
-18.9787	-22.6806	-76.3503	1
-7.76186	61.8121	11.7685	3
116.356	-27.677	19.2161	4
-43.3383	54.1458	6.8023	3
118.005	28.3574	-10.0016	4
91.7996	-0.872077	-18.3309	4
-32.8738	3.54345	-47.5056	1
-29.4322	62.3704	44.5072	3
-30.6653	-6.28621	-15.8552	1
-30.1544	88.4818	12.8737	3
-50.0254	17.2397	-45.531	1
-22.4166	66.5373	73.0976	3
-37.2961	-34.5417	-14.8852	1
-15.5594	-5.94052	20.1107	2
4.78826	80.9277	19.2783	3
-25.7403	10.4145	-23.5543	2
90.0095	-32.7312	1.33878	4
-44.4603	-23.0752	-47.0523	1
-68.8762	-28.8759	-40.5606	1
-28.0151	-0.234484	-4.74392	1
89.3662	10.7178	2.93684	4
-24.7267	-33.3395	39.0334	2
-24.5402	-17.6159	-56.6036	1
0.305535	-1.5783	3.10883	3
-10.7791	-37.5911	48.2492	2
-53.4092	-15.6487	-32.5312	1
-0.61629	68.0526	28.7191	3
-8.61545	47.919	-12.2184	3
88.2966	0.387235	23.8942	4
-2.06804	-17.6115	-27.6242	2
-8.77587	-67.2587	50.858	2
86.1787	-2.68255	-6.89878	4
64.7353	-11.2039	-23.3574	4
98.003	6.6619	36.8845	4
-33.7825	-35.484	-57.4203	1
-32.8917	-41.8554	28.811	2
-22.5649	-16.531	82.2264	2
-31.7436	-42.3983	-15.7117	2
-16.4913	-15.0863	47.9444	2
-14.6083	45.7162	51.5862	3
-10.6999	31.5501	-25.2541	3
-21.8215	-52.2218	68.2319	2
67.1086	15.5683	-9.73125	4
-37.8024	36.7798	34.5724	3
-7.412	-53.0972	48.1345	2
-27.186	-55.7941	-27.7364	1
-43.687	13.5361	-22.4479	4
-33.5614	6.29319	-56.2091	1
-20.6299	-2.51529	-25.3557	1
95.9983	-28.2114	-23.4419	4
-56.0389	3.01159	-57.5775	1
-20.6771	28.8235	12.1722	3
55.0427	28.1463	-29.5549	4
-13.4896	39.1858	47.4121	3
-0.427477	-44.236	0.837494	2
-22.3107	49.0561	-23.922	3
-37.5481	-14.419	-49.8497	1
-29.8368	14.6739	-48.4302	1
55.9457	-16.8853	-4.90831	4
86.3188	17.9741	-7.60912	4
-17.5719	77.8921	39.2926	3
-40.7675	79.9525	-9.0775	3
103.603	-17.7679	8.24759	4
-30.6319	-30.6832	66.2689	2
1.32079	-70.99	47.7575	2
72.6214	-17.3646	-44.7342	4
-6.33006	62.5446	4.42885	3
-46.6725	-17.9067	52.4426	2
-29.2862	-46.3181	-34.8059	1
72.3642	8.29481	9.02182	4
-17.4376	8.78491	-57.8356	1
-15.4867	19.4474	-3.01115	1
-35.5978	-32.36	-0.806459	2
-45.621	53.8472	-40.7108	3
-39.0223	-5.78039	-27.7187	3
-41.4611	42.4768	3.86699	3
97.9892	-22.3125	-11.021	4
43.4544	-22.1177	9.28775	4
-10.2733	14.7384	63.3927	2
73.8878	0.968461	43.6819	4
-25.7928	4.91541	47.4131	3
-7.98889	39.7581	27.8893	3
-37.7413	-33.4922	-76.2723	1
-7.70282	-34.8143	31.0599	2
-49.8765	-28.9225	-46.2946	1
-23.7399	-12.6815	-48.398	1
-13.0105	-50.7487	16.8134	2
-29.3608	38.4082	17.4294	3
-30.2102	46.3362	-6.70782	3
-27.4581	59.1565	-34.2976	3
40.8558	40.1363	-7.81795	4
-22.5169	45.5603	-6.58838	3
-40.9894	5.07771	-62.7426	1
-51.7385	-23.6505	-54.3256	1
-16.383	75.6331	53.3049	3
92.8212	-27.6056	-64.6019	4
-27.197	-61.1757	36.0923	2
-22.215	18.3239	13.5831	3
-7.43973	37.7704	5.6004	1
-49.7298	-39.2069	-13.3321	1
93.2522	1.53918	19.0459	4
88.3619	24.6047	-15.7254	4
-55.1138	-50.4248	-21.1528	1
-29.471	-3.30822	-45.8777	1
80.725	-22.9349	-40.7877	4
-35.9471	-44.9891	37.7875	2
8.2961	-59.1391	18.8904	2
71.9126	-12.2279	-29.3798	4
82.7171	3.03688	-48.8703	4
-29.6103	12.7317	-34.4641	1
-15.3784	6.81998	43.4528	3
-19.4261	-48.8791	88.7909	2
-14.2926	-13.963	6.01867	1
1.1174	-52.3107	78.1216	2
97.7037	19.5312	-10.0034	4
-5.88312	77.5437	51.3553	3
-35.8126	-5.39283	-38.6503	1
-35.3536	36.9154	-29.2216	3
-28.4792	-54.4144	37.015	2
-31.0345	-4.03012	37.5132	2
-23.6512	-35.4138	7.12946	2
82.3415	-19.7687	3.3674	4
7.7496	-12.4512	-6.14213	2
-30.5107	-32.4891	3.64373	1
103.609	-19.9698	-31.2978	4
-41.5524	-10.6344	-50.4276	1
-17.5943	82.0762	-17.28	3
-1.44806	-24.7151	58.4985	2
-24.7263	-50.5436	27.0798	2
78.7196	-4.09305	-17.9447	4
-20.6231	37.6255	20.6583	3
51.0568	10.1544	-10.2799	4
-12.5847	20.158	-29.5207	3
-41.2229	39.6826	16.5081	3
-39.7128	-25.0284	20.801	2
-29.2087	18.1229	-13.3036	2
-29.6305	85.9137	-5.72314	3
-57.1846	-21.3719	-68.2303	1
-36.0992	-14.7345	-41.2926	1
94.3024	-1.18045	-46.0721	4
-23.8274	45.9535	5.55835	3
-26.7633	-40.9845	89.3331	2
-43.4983	-48.0533	-29.6084	1
97.6355	0.672342	-35.5403	4
-28.3292	-19.5456	86.9766	2
-30.8646	-12.1075	-84.3097	1
53.9685	-39.0535	-18.9692	4
-39.8775	-22.1252	5.38619	2
-52.5471	-5.79233	-63.5758	1
-3.8767	-21.9834	3.64093	2
-58.9119	-49.5805	-29.8206	1
-9.12596	-20.4101	56.6523	2
-10.3619	50.69	-10.4125	3
100.165	15.2788	-14.3272	4
-9.98243	-9.97023	5.66413	1
-39.5531	-47.9727	-4.39747	2
-47.179	-30.2377	3.18707	2
-7.62042	-46.414	61.592	2
14.6	-50.9352	-4.30266	2
-28.6919	-21.918	37.612	2
66.1788	-13.4195	-23.6633	4
84.5282	-3.66249	-2.35067	4
90.5535	-26.7238	-11.586	4
-10.3851	29.6188	17.5136	2
-30.1669	-48.0132	-35.9274	1
-22.1168	-2.6718	24.2436	2
-22.3568	-17.0073	18.5797	1
-17.3977	49.6955	31.4715	3
65.4634	-9.82937	-32.5305	4
-20.0397	80.0912	12.9896	3
-42.1183	16.3074	-43.9253	1
-44.3885	-0.0216374	-58.1339	1
92.5019	3.25135	2.99002	4
107.786	29.5703	-5.56812	4
-56.4027	-31.0938	-43.627	1
-38.0122	71.1544	-24.5087	3
-31.6336	-57.2375	6.1238	1
64.3853	-0.894599	-24.0868	4
-25.4259	-1.68326	39.5372	2
1.49198	83.5424	24.9915	3
-34.5876	35.5737	-36.7124	1
-37.8172	29.7192	-5.47191	3
109.661	18.3284	3.58413	4
-32.8173	70.0077	11.4004	3
6.83392	-51.5772	42.3993	2
-26.1945	99.1584	20.8647	3
-44.219	4.15332	-59.7117	1
93.2295	29.7997	18.6585	4
-47.8864	-31.9464	-17.6932	1
-38.2578	-16.8618	-48.3273	1
-20.1317	-22.4044	-27.0196	1
70.9053	19.6672	5.13651	4
4.29215	12.2667	20.0067	3
-29.2248	-31.5465	5.45969	2
-1.81529	93.625	40.6494	3
-66.1631	-7.00772	-36.7601	1
-21.0499	-17.3309	4.59718	2
-47.1489	40.2759	-31.1343	3
7.44699	64.825	40.4045	3
63.4227	3.30871	19.8722	4
-17.7153	-41.8417	-84.3298	1
-24.6186	56.9754	43.3365	3
-1.58968	-42.9256	49.9176	2
-18.3273	85.72	59.5048	3
-8.36276	32.8447	75.0261	3
114.155	11.6846	-10.154	4
-35.8852	2.91361	40.1101	2
-42.9471	-53.5103	5.17713	2
88.1593	-9.17379	0.927744	4
-23.6086	-53.692	45.838	2
-33.4539	32.9165	-36.2193	3
-16.4536	106.344	16.1203	3
-7.95576	-43.821	20.5978	2
-6.10108	68.7804	6.11526	3
-32.6573	-23.1128	32.1292	2
-49.5456	-21.5212	-36.7539	1
-30.4803	44.9638	9.63272	3
-1.99525	7.46884	44.7255	3
-12.8606	34.8303	16.4747	3
-44.6442	-4.64896	0.239006	2
96.6017	-25.8696	3.77877	4
-35.3558	-9.37417	-3.96521	3
-2.86559	36.9645	47.262	3
-17.5381	70.4185	-15.8737	3
77.7992	-42.3655	-38.985	4
56.0986	-4.29134	16.2146	4
104.815	-3.04727	7.2939	4
-37.7184	13.4782	0.145513	3
-12.4531	53.9556	16.1278	3
-18.1808	-24.5106	37.9964	2
-34.1035	-16.0735	-59.3905	1
72.3275	21.4168	37.3928	4
69.0537	9.81107	-46.7538	4
-23.354	55.7103	-6.4221	3
-28.6869	61.5869	28.0393	3
-36.8099	-14.3029	-10.3184	1
-16.7796	-15.0075	-48.4289	1
-48.0025	-3.13894	-27.0314	1
-26.9925	65.618	-0.711231	3
-37.7946	-34.0379	-70.2388	1
-41.6716	-11.9378	53.8234	2
-36.3034	-14.6775	-18.765	1
-11.9536	-4.65057	36.7998	2
-39.4366	59.9529	-24.2975	3
-11.3053	-33.026	53.463	2
96.8042	21.8915	-15.1939	4
35.1608	15.9365	-16.4527	4
-16.9675	11.5762	-2.06857	3
-33.6435	-7.34926	-78.9198	1
-29.0465	-63.9861	29.9631	2
-27.7121	67.7107	45.357	3
8.15981	53.2073	36.3154	3
-41.5993	11.4286	-67.7744	1
-24.2605	-12.1738	13.1157	2
-52.4855	-36.5802	-60.5586	1
10.0489	44.9776	16.8343	3
50.9341	-33.3106	1.27352	4
65.8526	-32.4839	5.94166	4
-0.951958	34.6808	-13.4787	1
91.1434	33.4729	16.5701	4
86.1106	-21.3251	15.8955	4
-19.5257	43.0767	30.0575	3
39.7639	23.0138	-25.1683	4
-7.62975	-45.9936	82.6649	2
96.6334	-13.4762	-23.912	4
-33.2712	-29.37	55.225	2
-35.4858	-33.9173	42.475	2
-46.4375	-58.9012	48.9161	2
3.07454	-36.722	25.9413	2
-7.97538	-27.1535	68.9231	2
-18.4653	84.3679	17.0057	3
-12.6576	-21.162	-51.3759	1
-35.8398	33.2526	20.2917	3
-26.2922	28.9498	-6.88773	3
-12.2534	-58.5534	78.2299	2
-52.8016	-16.5729	-47.6079	1
-31.3291	33.9297	-44.2333	3
-32.4317	-27.0206	67.9144	2
-22.5312	-38.7934	-28.8709	2
48.5904	-36.1443	9.38831	4
-51.2963	-40.5219	-45.6666	1
10.6412	-14.6489	-17.6913	3
-3.90972	49.8739	-0.693459	3
-16.2417	42.2393	12.0889	3
-16.9763	-33.6771	40.1874	2
-14.9797	-51.4801	20.7911	2
-19.4263	-22.8315	-52.1767	1
-24.9345	-43.2619	76.9387	2
26.2603	-28.9499	24.8591	4
80.5283	22.0709	21.217	4
-49.5271	-44.5974	-4.57897	1
-25.7364	20.7238	-5.69855	1
-17.5689	-28.859	-54.2837	1
51.3231	-13.4346	42.9735	4
0.0572913	-0.762126	66.8903	2
-17.113	-28.5682	-81.92	1
77.0318	12.8699	-63.3875	4
94.4856	5.38694	5.67327	4
72.813	4.19048	42.4233	4
100.618	-10.1184	7.26704	4
-25.485	49.0485	29.8849	3
-16.0783	27.1846	8.59986	4
-55.0168	-16.4228	-46.662	1
28.7692	-5.95359	13.84	4
-37.813	-8.71444	-61.0303	1
67.7242	20.6919	-17.8262	4
-26.9818	-20.9546	49.045	2
-43.0805	52.3388	1.62789	3
-56.0151	-21.9035	-57.5988	1
-20.6892	43.3848	7.24137	3
-20.5521	-7.63913	-10.068	2
-11.1367	-59.3671	-4.35327	2
-13.0176	-30.251	42.9762	2
1.95655	-25.2497	13.4839	2
89.5159	-30.3654	-3.32168	4
-19.399	50.4949	45.1037	3
-31.6961	-10.1796	10.1587	2
-25.6998	-35.7433	4.71817	2
-41.2827	-6.09466	-53.6524	1
-4.52581	74.2055	39.3255	3
-57.1537	-18.8967	-22.22	1
14.634	61.6217	12.3312	3
-16.5743	-37.5406	33.1593	2
-44.2631	63.7637	-20.6562	3
89.2004	-11.489	14.7127	4
-44.3811	37.2412	-23.3619	3
-15.2379	51.0675	24.9086	3
95.4636	17.83	-33.9014	4
-52.9079	-45.4471	-57.8426	1
71.5214	-19.4778	-26.7655	4
89.5187	5.87469	-4.40016	4
88.7366	-25.2773	-34.4126	4
-21.5663	-67.9675	44.7644	2
-26.6838	7.14521	-22.4115	1
90.8452	-2.09396	-13.2574	4
-21.0967	18.3102	5.8164	3
-8.8487	-46.7052	54.3748	2
-33.1613	-41.9154	-4.80182	1
-50.4617	27.8282	-21.9771	1
-46.1347	-17.1648	-24.8809	1
-14.5475	-35.0085	60.786	2
-56.9058	62.3973	6.98899	3
-17.9549	64.7741	55.5702	3
-11.702	98.1119	12.9874	3
-44.4222	-59.1763	54.2134	2
-19.6436	93.2223	19.425	3
-18.6232	32.3146	31.3447	3
66.1506	-19.9284	26.3792	4
-52.3855	14.637	-14.7778	3
-30.9182	23.3521	-42.7374	3
73.81	14.1481	-12.3753	4
-56.4829	11.3843	-63.3099	1
-23.2326	48.4138	27.1179	3
-22.6185	54.8631	-19.3871	3
95.1292	-11.2129	-28.9159	4
-15.6101	18.3827	-68.4455	1
-16.5776	92.274	40.9285	3
-42.6023	-18.4482	-16.4049	1
-37.0585	68.4133	-23.1049	3
-12.1554	-42.7322	79.3823	2
-62.6698	-12.7139	-35.9415	1
-30.0655	-28.1018	84.454	2
-23.5047	51.1129	-19.6728	3
-20.9205	41.2629	5.10643	3
-14.3677	80.7521	9.97803	3
-9.14529	19.4007	25.8576	3
-8.53179	-56.8724	33.8095	2
-59.6947	-35.7171	-37.8269	1
81.6556	-10.8586	-45.1695	4
-24.9083	65.9037	24.0435	3
85.4679	4.57233	-41.649	4
78.8786	-18.5584	40.6826	4
-37.5774	-32.5321	-39.7924	1
-58.7926	8.81277	-43.5456	1
111.81	-16.6832	15.712	4
56.2765	2.43849	13.2361	4
64.6293	-8.40528	-58.3716	4
-0.616548	-70.7403	23.953	2
0.207717	80.2003	31.166	3
-26.164	-45.3253	8.96634	2
-42.7826	-33.9983	-43.5268	1
14.7953	78.7154	71.8257	3
-38.3844	-14.7525	12.4762	1
-45.8857	-16.049	-63.2612	1
55.4132	19.2724	-24.5573	4
92.5029	-9.24618	-13.6262	4
-11.9459	39.5493	-40.6267	3
-46.5225	-25.868	-49.884	1
-19.5233	-56.6228	57.8354	2
100.014	5.92552	-43.5843	4
-2.42476	10.4415	-55.8616	1
74.9615	27.0786	12.9258	4
-12.8854	19.8487	12.5937	3
109.375	-10.3718	6.16969	4
-24.4274	1.75054	-37.9887	1
-38.0258	3.07663	-37.0894	1
-45.3539	-37.9458	-35.4048	1
9.13908	6.86259	1.38616	2
-15.7687	-4.17202	13.0162	3
78.6819	-38.9026	19.5721	4
112.386	26.8369	-22.703	4
-52.4949	-29.539	-34.954	1
-5.01545	-1.5053	-25.9998	1
-9.94143	-32.7172	30.9317	2
-47.689	20.481	-52.9416	1
-8.94217	-25.8153	41.4842	2
-11.8219	-24.6076	6.17328	2
-40.8709	14.1504	-30.6616	2
-54.3824	-9.77209	-35.3182	1
-47.8507	-39.5084	-47.0922	1
-18.8556	-45.7586	68.2418	2
-27.197	-25.8234	29.4315	2
-13.1701	-29.3369	-62.1704	1
-43.0046	-21.3914	-42.5134	1
-42.426	-49.0599	-4.00614	2
-31.0032	67.6602	1.89908	3
-57.6696	-16.9374	9.19644	1
-40.4604	39.2681	5.10936	3
70.949	13.6412	-45.88	4
72.0321	47.964	14.353	4
2.58839	76.4947	30.4347	3
-15.1941	-56.7839	12.7963	2
4.77524	-13.1512	100.926	2
-41.7415	-25.73	3.34001	2
-51.6529	-34.7913	-48.9422	1
-42.4543	4.4944	-46.0847	1
77.5062	13.113	3.94136	4
88.5087	9.47125	-20.177	4
-33.4431	82.4332	-15.8651	3
-29.5236	-19.8755	2.76238	2
-28.715	72.2027	14.8269	3
-15.5356	-41.1041	53.8394	2
-32.585	68.2286	0.825522	3
-45.4904	-32.9263	-47.0692	1
-48.8842	-44.2457	-33.2068	1
57.963	-15.9886	0.175845	4
-59.0584	-3.99199	-50.8888	1
-35.6606	0.666203	-15.135	1
-24.6898	-17.6556	-15.6419	2
-17.0107	-43.0817	-70.352	1
-19.2481	-53.1078	53.9954	2
30.0482	32.5286	-35.7342	4
-32.5288	31.2122	-10.1947	3
-13.9503	90.3655	17.2572	3
-57.4667	-7.06093	-54.6119	1
42.2961	5.85645	-4.7881	4
91.5308	-33.2691	-21.2774	4
-11.6655	66.3747	25.2125	3
91.8338	-39.8622	-23.8059	4
2.28098	56.6866	35.3792	3
-21.69	-16.2789	-75.2187	1
-44.8988	-15.3351	-36.5613	1
-9.77951	-38.2048	56.9668	2
-12.4048	-53.0935	39.3078	2
-37.2192	-23.7641	-71.9278	1
-24.522	10.8192	-26.5272	1
-6.79195	81.6154	17.206	3
-65.9429	4.07887	-34.5647	1
-52.4097	-5.22406	-28.1524	1
-19.6301	72.9456	-11.324	3
56.2555	18.667	19.4244	4
-55.8431	-30.9883	-53.863	1
-47.0496	-36.1875	12.2316	2
-24.2397	53.6567	-5.50945	3
96.092	26.9591	-13.3141	4
-42.2574	-39.8189	-52.2071	1
-19.3866	52.9295	10.6086	3
65.8578	16.1727	-29.455	4
-30.07	14.9105	76.3984	3
9.11971	29.1191	40.7874	3
-30.0008	35.4106	75.0471	3
84.4665	-17.3368	-3.92343	4
-25.3277	-32.6374	22.0058	1
-13.734	3.72669	0.359567	3
51.0607	24.2736	-42.6326	4
99.7821	7.25389	-6.57897	4
-25.8551	61.4567	-31.7384	3
89.1286	-7.27351	-15.6434	4
79.624	-35.0072	-21.0105	4
65.9968	-31.8507	-28.9876	4
-52.1952	-6.43802	-39.7659	1
81.2866	3.16051	10.1705	4
-0.214988	-43.8357	56.1125	2
-29.7111	-47.9404	55.3307	2
-45.9519	20.2191	-6.51587	1
54.8573	-22.907	-25.3181	4
-21.6347	-54.8413	8.5584	2
83.7801	-5.11894	-51.3678	4
-8.6932	62.3724	24.7126	3
-31.5583	76.218	16.6974	3
-26.703	54.5252	40.1852	3
-25.3868	39.1484	-17.0721	3
-19.6246	-59.055	84.3977	2
-43.9377	-41.9418	-14.9263	1
99.3574	2.75397	34.8771	4
-47.956	-25.0413	11.3741	1
93.7863	48.7354	-32.7951	4
-14.8206	-42.1408	-92.2284	1
-19.8786	79.0602	23.487	3
-7.14345	-56.0006	14.2611	2
-16.0751	69.2235	65.3715	3
-41.6313	-50.3653	22.647	2
-16.2683	61.8578	5.83298	3
-53.6186	6.2884	-54.4427	1
-41.2417	4.02591	-52.7885	1
88.5291	10.568	-28.8606	4
-20.4642	61.3572	53.5608	3
103.804	5.50239	-16.0576	4
-27.8809	-14.5819	-53.6476	1
59.9364	-33.0093	10.9039	4
-2.5916	-22.5198	53.9664	2
-45.1308	-8.14421	-66.118	1
45.7604	-7.44026	-56.0036	4
37.6361	-20.7638	-13.4144	4
-26.9998	-37.7684	41.5789	2
-25.785	-7.13111	-22.3064	1
-53.1236	-47.9832	-44.3109	1
-7.80407	54.6738	26.495	3
-40.8015	-12.6827	-22.4539	1
-43.2343	-9.48547	-29.3412	1
-4.24204	-4.60184	6.59469	3
-10.2774	-5.82683	40.0569	2
91.7815	18.0772	-17.7637	4
-32.7941	-13.0767	-59.6209	1
-14.1096	50.1623	25.16	3
-17.0011	60.7066	41.2191	3
-27.0028	51.0061	97.4525	3
-48.7419	-16.9816	-34.1274	1
82.0308	15.2331	5.84838	4
-19.9807	-36.2494	51.5188	2
-36.0409	-13.1262	-41.0053	1
-30.2081	-12.7373	-21.4711	2
-44.518	-29.6488	-9.88889	1
-45.2827	-38.822	-28.1991	1
-37.6292	82.5242	2.62808	3
54.8917	0.848491	33.2452	4
104.533	6.65827	-4.23393	4
87.6063	-31.9361	25.8073	4
-26.8722	-12.8655	-27.2015	1
-54.0377	19.9784	-12.424	3
-31.3642	54.0032	-15.6012	3
-63.9704	-39.4083	-32.8045	1
99.9571	15.9519	-11.3098	4
82.3802	21.5776	-46.8008	4
68.8462	9.34472	23.8768	4
78.5575	-21.505	-55.8485	4
-38.2336	-19.772	-40.9774	1
-13.7268	-33.3449	46.5347	2
107.385	-8.88996	-24.9118	4
76.269	-3.90506	-51.5702	4
-13.0495	34.7152	-2.49965	3
-19.3588	-17.6642	-58.191	1
84.042	-0.273684	3.84153	4
-22.0761	21.4251	-29.2936	3
-27.9998	-17.4231	52.1759	2
-32.4878	1.44281	-1.37581	2
-46.5078	-40.9043	-45.9152	1
-19.1748	-13.2989	45.9057	2
92.3409	15.6088	-36.8201	4
-48.8743	-12.2535	-60.1219	1
60.7164	7.96317	0.89376	4
58.5532	-1.72916	-22.6065	4
95.4219	25.1695	-2.45716	4
-29.8008	-40.8014	44.8118	2
-16.4945	-40.0202	-1.75741	1
-11.1546	68.0827	56.1445	3
-14.9889	64.9346	49.2621	3
-37.1022	68.6504	-32.6625	3
-22.5455	-55.1455	71.0202	2
-31.8553	0.0283504	-43.1258	1
-28.6914	-26.2418	61.4922	2
107.279	-16.4137	-16.2067	4
-0.943843	-48.0377	40.1826	2
-61.7846	-39.9521	-60.4294	1
-47.8628	34.9232	-8.97805	3
-50.9721	-5.05888	-26.0367	1
-8.48185	-26.939	62.6371	2
123.804	0.633014	5.98284	4
-39.3347	-11.3923	-65.1928	1
62.5861	-2.51648	-75.4987	4
55.9903	-39.2181	-28.638	4
-43.7868	-19.1087	-34.5482	1
-42.319	41.7361	-24.228	1
-46.9644	-37.3529	33.9277	2
82.4458	31.4653	-38.3096	4
-24.1524	7.38917	11.4074	3
-59.8697	-17.5949	-3.53967	1
-46.3174	-42.4211	-18.0642	1
76.6706	-3.46929	37.6675	4
-33.6675	-11.2971	-55.5853	1
102.481	17.3197	0.385372	4
-65.0499	-33.0099	-50.4971	1
-3.9946	66.6639	39.883	3
-27.0226	-5.14934	-32.1016	1
-8.91373	-43.9905	17.6921	2
-7.44178	-51.2726	91.4492	2
-28.0808	77.6499	11.5283	3
-26.2359	-50.7369	-75.9293	1
-6.75431	-50.4853	-82.513	1
17.266	78.7312	20.9344	3
-27.0558	-27.2152	-41.9623	1
97.47	1.53875	-27.938	4
-21.2131	60.3849	22.1511	3
-28.2736	-38.4942	75.2924	2
63.9291	-25.5769	-50.0972	4
8.15541	40.4285	30.049	3
-49.2872	-24.2219	-72.9945	1
[truncated: 3,002 more rows]

## Sheet: Figure_SI_2
	Figure:
K	a	b	c	d	e	f	g
2	0.614894	0.592816	0.44662	0.535513	0.356795	0.378838	0.477465
3	0.587221	0.558825	0.604749	0.671289	0.363062	0.39621	0.465739
4	0.696786	0.666978	0.558779	0.679508	0.387317	0.425348	0.463298
5	0.620091	0.587426	0.533851	0.638052	0.385638	0.416295	0.443418
6	0.567037	0.554644	0.506383	0.60341	0.394129	0.416496	0.450789
7	0.486639	0.497621	0.491109	0.513339	0.387888	0.397161	0.458811
8	0.455068	0.493216	0.46561	0.499469	0.376692	0.386042	0.453282
9	0.447642	0.473352	0.464474	0.497872	0.382793	0.402393	0.434873
10	0.421914	0.465196	0.454029	0.484956	0.361902	0.39912	0.428615
11						0.409446
12						0.397196
13						0.417918
14						0.392062
15						0.408019
16						0.399599
17						0.408175
18						0.395602
19						0.40052
20						0.382824
21						0.405749
22						0.401208
23						0.405644
24						0.389132
25						0.391096
26						0.404594
27						0.391273
28						0.412995
29						0.391766
30						0.392682
31						0.382695
32						0.40074
33						0.387476
34						0.395441
35						0.406465
36						0.390977
37						0.411445
38						0.388489
39						0.403506
40						0.381426
41						0.397829
42						0.401542
43						0.395541
44						0.372199
45						0.404948
46						0.370733
47						0.381926
48						0.413831
49						0.392286
50						0.385788

## Sheet: Figure_SI_3
Imaged separately (a)						Imaged together (b)
num. Loc.	1	2	3	grid		num. Loc.	1	2	3	grid
15.1515	0	0	0	0		15.1515	0	0	0	0
45.4545	0	0	0	0		45.4545	0	0	0	0
75.7576	0	0	0	0		75.7576	0	0	0	0
106.061	160	0	0	0		106.061	0	0	0	0
136.364	1107	667	0	0		136.364	0	0	0	0
166.667	1734	1700	0	0		166.667	0	1	0	0
196.97	944	1815	0	0		196.97	0	8	0	0
227.273	188	688	0	0		227.273	0	18	0	1
257.576	9	41	0	0		257.576	0	13	0	0
287.879	2	11	0	0		287.879	0	15	0	0
318.182	5	6	0	1166		318.182	1	336	3	1
348.485	4	10	0	1379		348.485	1	307	1	2
378.788	0	1	0	1490		378.788	0	192	5	4
409.091	0	1	0	1511		409.091	2	127	13	3
439.394	1	1	0	1361		439.394	4	72	21	10
469.697	0	0	0	333		469.697	2	37	37	11
500	0	0	0	177		500	1	36	47	24
530.303	0	0	0	104		530.303	2	15	80	33
560.606	0	0	0	65		560.606	6	20	84	48
590.909	0	0	0	39		590.909	4	21	124	79
621.212	0	1	0	27		621.212	4	10	143	95
651.515	0	1	0	15		651.515	2	11	184	102
681.818	0	0	0	9		681.818	2	14	178	152
712.121	0	0	0	6		712.121	12	4	204	165
742.424	0	0	0	1		742.424	11	8	238	170
772.727	0	0	0	6		772.727	12	6	202	191
803.03	1	0	0	1		803.03	17	6	213	213
833.333	0	0	0	1		833.333	16	3	196	205
863.636	0	0	0	1		863.636	32	6	189	205
893.939	0	0	0	1		893.939	40	3	207	253
924.242	0	0	0	1		924.242	40	2	154	197
954.545	0	0	0	0		954.545	54	3	131	186
984.848	0	0	0	0		984.848	69	7	123	197
1015.15	0	0	0	1		1015.15	73	1	80	181
1045.45	0	0	0	0		1045.45	98	4	74	153
1075.76	0	0	0	0		1075.76	132	1	70	121
1106.06	0	0	0	0		1106.06	161	2	55	133
1136.36	0	0	0	0		1136.36	163	1	47	99
1166.67	0	0	0	0		1166.67	159	1	23	75
1196.97	0	0	1	0		1196.97	173	0	30	78
1227.27	0	0	15	0		1227.27	160	0	19	41
1257.58	0	0	24	1		1257.58	181	2	23	41
1287.88	0	0	28	0		1287.88	173	1	15	25
1318.18	0	0	39	0		1318.18	158	1	10	21
1348.48	0	0	27	0		1348.48	158	2	17	18
1378.79	0	0	50	0		1378.79	180	3	11	27
1409.09	0	0	54	0		1409.09	152	2	11	16
1439.39	0	0	46	0		1439.39	126	0	3	10
1469.7	0	0	63	0		1469.7	96	0	4	9
1500	0	0	54	0		1500	32	0	3	8
1530.3	0	0	70	0		1530.3	25	0	3	5
1560.61	0	0	62	0		1560.61	14	1	4	5
1590.91	0	0	75	0		1590.91	26	0	1	5
1621.21	0	0	79	0		1621.21	16	1	1	5
1651.52	0	0	76	0		1651.52	8	0	1	4
1681.82	0	0	84	0		1681.82	4	1	2	3
1712.12	0	0	80	0		1712.12	7	0	1	2
1742.42	0	0	108	0		1742.42	4	0	2	2
1772.73	0	0	103	0		1772.73	2	0	0	1
1803.03	0	0	101	0		1803.03	5	0	0	1
1833.33	0	0	89	0		1833.33	1	0	0	3
1863.64	0	0	92	0		1863.64	3	0	0	3
1893.94	0	0	102	0		1893.94	0	0	1	1
1924.24	0	0	99	0		1924.24	2	1	1	0
1954.55	0	0	79	0		1954.55	0	0	0	1
1984.85	0	0	103	0		1984.85	1	0	0	2
2015.15	0	0	86	0		2015.15	0	0	0	1
2045.45	0	0	103	0		2045.45	0	1	0	0
2075.76	0	0	76	0		2075.76	1	0	0	0
2106.06	0	0	73	0		2106.06	0	0	0	2
2136.36	0	0	58	0		2136.36	0	0	1	0
2166.67	0	0	68	0		2166.67	0	0	0	1
2196.97	0	0	46	0		2196.97	2	0	0	1
2227.27	0	0	21	0		2227.27	0	0	0	0
2257.58	0	0	20	0		2257.58	0	0	0	0
2287.88	0	0	20	0		2287.88	0	0	0	0
2318.18	0	0	16	0		2318.18	1	0	0	0
2348.48	0	0	13	0		2348.48	0	0	0	0
2378.79	0	0	7	0		2378.79	0	0	0	0
2409.09	0	0	18	0		2409.09	0	0	1	0
2439.39	0	0	14	0		2439.39	0	0	0	1
2469.7	0	0	3	0		2469.7	0	0	0	0
2500	0	0	6	0		2500	0	0	0	0
2530.3	0	0	8	0		2530.3	0	0	0	0
2560.61	0	0	4	0		2560.61	0	0	0	0
2590.91	0	0	9	0		2590.91	0	0	0	0
2621.21	0	0	7	0		2621.21	0	0	1	0
2651.52	0	0	6	0		2651.52	0	0	0	0
2681.82	0	0	4	0		2681.82	0	0	0	0
2712.12	0	0	1	0		2712.12	0	0	0	0
2742.42	0	0	1	0		2742.42	0	0	0	0
2772.73	0	0	2	0		2772.73	0	0	0	0
2803.03	0	0	3	0		2803.03	0	0	0	0
2833.33	0	0	2	0		2833.33	0	0	0	0
2863.64	0	0	3	0		2863.64	0	0	0	1
2893.94	0	0	0	0		2893.94	0	0	0	0
2924.24	0	0	0	0		2924.24	0	0	0	0
2954.55	0	0	1	0		2954.55	0	1	0	0
2984.85	0	0	0	0		2984.85	0	0	0	0

## Sheet: Figure_SI_5
	Digit 1 (a)						Digit 2 (b)						Digit 3 (c)						Digit 4 (d)
	separately		together				separately		together				separately		together				separately		together
spat. freq.	FRC	error	FRC	error		spat. freq.	FRC	error	FRC	error		spat. freq.	FRC	error	FRC	error		spat. freq.	FRC	error	FRC	error
0	1	9.06493e-17	1	5.23364e-17		0	1	7.40149e-17	1	0		0	1	0	1	9.06493e-17		0	1	1.33432e-16	1	1.38469e-16
0.00771529	0.999079	0.0012191	0.999957	2.3261e-05		0.00771529	0.999837	0.000136212	0.998459	0.00126632		0.00771529	0.999911	7.48467e-05	0.99934	0.000501361		0.00771529	0.999513	0.000556919	0.999216	0.000808794
0.0154306	0.997543	0.00128713	0.999706	0.000170298		0.0154306	0.999058	0.000330535	0.995068	0.00227686		0.0154306	0.999307	0.000338473	0.997577	0.00150013		0.0154306	0.994438	0.00344025	0.989318	0.00794644
0.0231459	0.993956	0.00326516	0.999387	0.00032143		0.0231459	0.998938	0.000678276	0.99494	0.00248804		0.0231459	0.997672	0.00107583	0.995885	0.00237844		0.0231459	0.990348	0.0130538	0.986062	0.0188955
0.0308612	0.989096	0.00404483	0.998688	0.000547695		0.0308612	0.996905	0.00157866	0.991013	0.00513909		0.0308612	0.997123	0.00125227	0.993497	0.00274991		0.0308612	0.98712	0.00602526	0.965477	0.0519265
0.0385765	0.984098	0.00492226	0.998709	0.000564482		0.0385765	0.994548	0.00208097	0.988079	0.00780011		0.0385765	0.998969	0.000411906	0.998412	0.000704163		0.0385765	0.995541	0.00251209	0.987655	0.0111214
0.0462918	0.983429	0.00701505	0.998406	0.000770958		0.0462918	0.995715	0.00180331	0.988003	0.00664437		0.0462918	0.997282	0.00141239	0.996896	0.00133557		0.0462918	0.998229	0.00182413	0.996997	0.00331263
0.0540071	0.970041	0.0116727	0.997743	0.000918394		0.0540071	0.991362	0.00326512	0.984977	0.00598466		0.0540071	0.99278	0.00198113	0.98747	0.00438455		0.0540071	0.995733	0.00590492	0.992008	0.0127101
0.0617224	0.964102	0.0121149	0.997051	0.00115622		0.0617224	0.992452	0.00343505	0.979913	0.0114051		0.0617224	0.991242	0.00432452	0.989405	0.00401841		0.0617224	0.994773	0.00517977	0.990093	0.0115538
0.0694377	0.94616	0.0164915	0.995609	0.00124		0.0694377	0.99228	0.00233904	0.97581	0.0105151		0.0694377	0.992437	0.00373055	0.989629	0.00492554		0.0694377	0.99566	0.00148884	0.994616	0.00600644
0.0771529	0.927923	0.015125	0.994525	0.00174945		0.0771529	0.982327	0.00612096	0.966162	0.0172392		0.0771529	0.99618	0.00140444	0.995866	0.00141125		0.0771529	0.978686	0.0130782	0.974837	0.0396461
0.0848682	0.920701	0.0173739	0.992249	0.00280128		0.0848682	0.981023	0.00630445	0.958949	0.022411		0.0848682	0.989788	0.00430995	0.990075	0.00282385		0.0848682	0.982667	0.0140654	0.937091	0.0757574
0.0925835	0.882953	0.0387271	0.990175	0.00357482		0.0925835	0.97566	0.00611895	0.957588	0.0218726		0.0925835	0.97814	0.00803939	0.97359	0.00718009		0.0925835	0.990874	0.00752987	0.977143	0.0279236
0.100299	0.848392	0.0326141	0.989829	0.00344477		0.100299	0.96563	0.00934075	0.93578	0.0318944		0.100299	0.981676	0.00611138	0.980209	0.0090759		0.100299	0.99294	0.00713443	0.983381	0.0236694
0.108014	0.778708	0.053882	0.988853	0.00311269		0.108014	0.958884	0.00978278	0.92666	0.0318076		0.108014	0.977829	0.00923009	0.978568	0.00768763		0.108014	0.99194	0.00677359	0.990395	0.0116476
0.115729	0.742507	0.0567591	0.987485	0.0036488		0.115729	0.901486	0.0207683	0.928231	0.0279144		0.115729	0.989559	0.00360714	0.99073	0.001704		0.115729	0.977337	0.0128531	0.98339	0.0121838
0.123445	0.718919	0.0819694	0.987796	0.00438404		0.123445	0.934686	0.0186747	0.905128	0.0483991		0.123445	0.979082	0.00708311	0.9813	0.00424702		0.123445	0.93866	0.0338828	0.914497	0.092355
0.13116	0.632811	0.122213	0.988189	0.00445865		0.13116	0.941005	0.0191009	0.898881	0.0472935		0.13116	0.951468	0.0123978	0.952131	0.00743543		0.13116	0.971454	0.0198275	0.934767	0.085417
0.138875	0.522493	0.106867	0.984929	0.00454951		0.138875	0.855841	0.0315614	0.892255	0.036222		0.138875	0.950114	0.0116971	0.961371	0.00774002		0.138875	0.976864	0.0127621	0.968471	0.0314006
0.146591	0.424786	0.109706	0.985259	0.00304006		0.146591	0.796899	0.0423284	0.85914	0.053781		0.146591	0.940867	0.019425	0.951065	0.012106		0.146591	0.971187	0.0160775	0.970218	0.0324142
0.154306	0.332028	0.0837543	0.980276	0.00316661		0.154306	0.688927	0.0707461	0.849471	0.0514877		0.154306	0.96928	0.0043252	0.977987	0.00492144		0.154306	0.965174	0.0193464	0.976695	0.0215712
0.162021	0.29242	0.0954584	0.978385	0.0044561		0.162021	0.514649	0.0976155	0.77541	0.0616625		0.162021	0.940977	0.0162536	0.963788	0.00531126		0.162021	0.913093	0.0477928	0.931993	0.0598523
0.169736	0.232471	0.118871	0.975472	0.00494378		0.169736	0.589968	0.0529473	0.725955	0.0699339		0.169736	0.849352	0.0311183	0.885664	0.0300087		0.169736	0.919543	0.0220301	0.924171	0.0675025
0.177452	0.126291	0.119108	0.967885	0.00684663		0.177452	0.413965	0.0913929	0.757678	0.0464108		0.177452	0.814627	0.0368801	0.910094	0.0200036		0.177452	0.902164	0.0267882	0.944689	0.0323998
0.185167	0.113569	0.129106	0.937495	0.0130201		0.185167	0.181877	0.123698	0.695634	0.0621114		0.185167	0.7862	0.0482605	0.879968	0.0219491		0.185167	0.795297	0.0573872	0.884975	0.0620815
0.192882	0.12318	0.0935521	0.959908	0.0117163		0.192882	0.369076	0.0559832	0.615078	0.108315		0.192882	0.849169	0.0256596	0.935144	0.014241		0.192882	0.792235	0.0485287	0.897657	0.0418443
0.200598	0.113964	0.0720954	0.965459	0.00801596		0.200598	0.19159	0.0766244	0.53978	0.104814		0.200598	0.762882	0.0412044	0.898563	0.0195251		0.200598	0.789206	0.047827	0.921987	0.0426841
0.208313	0.00308665	0.103367	0.944769	0.00923575		0.208313	-0.10846	0.132008	0.396451	0.146985		0.208313	0.480007	0.0600511	0.708831	0.0596208		0.208313	0.649519	0.129922	0.874354	0.0614545
0.216028	-0.0945663	0.138779	0.902592	0.0185832		0.216028	0.00940091	0.0752082	0.382994	0.118332		0.216028	0.386342	0.0707488	0.736818	0.0364452		0.216028	0.48749	0.0658854	0.813377	0.0595049
0.223744	-0.1339	0.0935142	0.872906	0.020974		0.223744	-0.00896794	0.141566	0.260467	0.100504		0.223744	0.231355	0.0394703	0.639186	0.0452501		0.223744	0.362902	0.0709308	0.717508	0.044466
0.231459	-0.0672598	0.128407	0.789052	0.0414872		0.231459	-0.0971369	0.144123	0.0948759	0.0666863		0.231459	0.199869	0.0793288	0.657398	0.0481192		0.231459	0.2233	0.0991365	0.482165	0.076781
0.239174	0.027024	0.100188	0.64982	0.057941		0.239174	-0.0153493	0.106787	0.131292	0.0853622		0.239174	0.046533	0.0713249	0.471849	0.0669538		0.239174	0.113785	0.0556533	0.607086	0.069189
0.246889	-0.00531945	0.103359	0.554194	0.0545804		0.246889	-0.0478236	0.0831772	0.115293	0.143164		0.246889	-0.0377861	0.0774089	0.0794372	0.127221		0.246889	0.105956	0.0574011	0.633182	0.0432896
0.254605	-0.00274761	0.135813	0.52174	0.072778		0.254605	-0.182527	0.0805732	0.0477567	0.111857		0.254605	-0.0138172	0.0880409	0.234888	0.0618139		0.254605	0.0929302	0.0806746	0.454694	0.0630913
0.26232	-0.0156014	0.125111	0.457248	0.0385237		0.26232	-0.0742415	0.0732987	0.0703849	0.0992219		0.26232	0.00359987	0.100198	0.174903	0.0765117		0.26232	0.0467703	0.0558912	0.273905	0.0601035
0.270035	-0.0344466	0.13574	0.236231	0.0782497		0.270035	-0.0342789	0.0496612	0.0346186	0.115366		0.270035	0.000365241	0.100738	0.133342	0.0762604		0.270035	0.036951	0.0675778	0.168178	0.0534837
0.277751	-0.01722	0.1531	0.0316678	0.10088		0.277751	0.0317515	0.0585895	0.0304995	0.119851		0.277751	0.0217359	0.0830986	0.0708946	0.0892519		0.277751	0.0652042	0.0921151	0.140321	0.0731335
0.285466	-0.0282471	0.182385	0.0283939	0.0954044		0.285466	0.145184	0.100231	0.0158173	0.136738		0.285466	-0.0223293	0.0732199	-0.0130462	0.0647462		0.285466	0.0712699	0.0872083	0.116926	0.106774
0.293181	-0.00845433	0.149845	0.00625442	0.101517		0.293181	0.123237	0.0761641	-0.0103695	0.114776		0.293181	0.0372922	0.0971484	0.00860284	0.0774001		0.293181	0.0419058	0.119088	0.11655	0.0973349
0.300897	0.0427425	0.101879	0.0708495	0.0868902		0.300897	0.0170779	0.0565563	0.0172994	0.108371		0.300897	0.0210135	0.0657202	-0.0195253	0.112321		0.300897	0.0291737	0.0995031	0.0925748	0.0552619
0.308612	0.00334426	0.126875	0.0417874	0.125373		0.308612	0.0667503	0.0864391	0.0416522	0.0798159		0.308612	0.0309743	0.0699822	-0.038957	0.10487		0.308612	-0.0541912	0.0990537	0.0406513	0.0720257
0.316327	0.044911	0.085602	0.0267773	0.120073		0.316327	0.044776	0.0672719	0.0201064	0.0913541		0.316327	0.00597048	0.0749712	-0.00285104	0.0885119		0.316327	-0.00715582	0.0792526	0.00866441	0.0547964
0.324042	0.0874826	0.0728484	0.0227427	0.135094		0.324042	-0.0121261	0.0872491	0.0446352	0.0993296		0.324042	0.0155931	0.106479	0.0126301	0.105775		0.324042	0.0294449	0.0637251	0.0417344	0.0704704
0.331758	0.0843272	0.094249	0.0656587	0.101024		0.331758	-0.01783	0.108644	0.0560108	0.0953614		0.331758	0.0197236	0.0817974	-0.0211064	0.0973135		0.331758	0.015457	0.0642129	0.0746546	0.0860411
0.339473	0.0233639	0.0924289	0.0910095	0.0861404		0.339473	-0.0448265	0.15608	0.0733385	0.113801		0.339473	-0.0319665	0.121265	0.00530404	0.104044		0.339473	0.0221669	0.0778802	0.0467972	0.0847212
0.347188	-0.00158878	0.137163	0.0629615	0.0984974		0.347188	0.0106722	0.117861	0.0755406	0.0903554		0.347188	-0.0447998	0.0823524	-0.0296237	0.0733705		0.347188	0.0236953	0.100391	-0.008543	0.0982608
0.354904	-0.0173377	0.140354	0.00142866	0.0580471		0.354904	-0.0221122	0.0879115	0.0688758	0.10996		0.354904	-0.0826922	0.0920187	0.0638058	0.0534517		0.354904	-0.0109751	0.0814698	-0.0280082	0.0819243
0.362619	-0.0459778	0.115019	-0.0438007	0.0623137		0.362619	-0.0392645	0.131831	0.0447807	0.0927747		0.362619	-0.0545335	0.0900177	0.118902	0.0526696		0.362619	-0.0675035	0.0775001	0.0307181	0.0762718
0.370334	-0.0520735	0.0659647	-0.089548	0.0739962		0.370334	-0.0383647	0.108988	0.0498035	0.113106		0.370334	-0.00339648	0.0797652	0.0598493	0.0391022		0.370334	-0.02532	0.0748218	0.0299625	0.0831915
0.378049	-0.0315994	0.0580072	-0.0119984	0.0959073		0.378049	-0.0134021	0.0472005	0.0407183	0.0929078		0.378049	-0.0589882	0.0724749	0.0496223	0.0601065		0.378049	0.0195081	0.0811752	0.0237604	0.0834069
0.385765	-0.0681485	0.0795823	0.00113646	0.0820263		0.385765	0.00795246	0.0520303	0.0670509	0.0782599		0.385765	-0.0441339	0.0652063	0.0102571	0.128615		0.385765	-0.0354606	0.0851314	0.0276538	0.0777838
0.39348	-0.0660765	0.0598148	0.0139294	0.0659992		0.39348	0.0366579	0.0781211	-0.00521021	0.0930112		0.39348	0.0593754	0.0947501	0.0186772	0.117176		0.39348	-0.00864161	0.0484323	0.0186531	0.0679975
0.401195	-0.0381578	0.091695	0.0676245	0.08699		0.401195	0.0521411	0.0776949	-0.0136534	0.108972		0.401195	-0.0267617	0.106444	0.00628813	0.1292		0.401195	-0.0405125	0.0737028	-0.0259055	0.0689671
0.408911	-0.0180019	0.0971912	0.0538166	0.0997535		0.408911	0.00918584	0.0755594	0.0568094	0.0868557		0.408911	-0.0494443	0.0621669	-0.015097	0.116832		0.408911	-0.0404868	0.0838407	-0.0416567	0.0844883
0.416626	0.0420724	0.0989679	0.0273388	0.0987128		0.416626	-0.0663448	0.0821027	0.0446188	0.0766582		0.416626	0.0109026	0.0605083	0.0908259	0.110747		0.416626	0.0467344	0.0935866	0.00734511	0.0948802
0.424341	0.0407856	0.0785754	0.0206572	0.0999949		0.424341	-0.0620035	0.0593209	0.00152887	0.128388		0.424341	0.0171418	0.0639507	0.0354961	0.0862606		0.424341	0.013124	0.0901122	0.0550644	0.0685061
0.432057	0.0200198	0.0607419	0.0190788	0.128696		0.432057	-0.0624493	0.0738058	0.00665705	0.147775		0.432057	0.0577661	0.0711065	-0.0109311	0.104953		0.432057	-0.113281	0.0850952	0.0617379	0.0755773
0.439772	-0.00148691	0.0589984	0.042537	0.104686		0.439772	-0.0247796	0.0603357	0.00786918	0.133956		0.439772	0.0165255	0.0894311	0.021944	0.0949406		0.439772	-0.0629764	0.0871401	0.0209944	0.0930825
0.447487	-0.0131897	0.0706839	0.0219143	0.0517373		0.447487	0.0302971	0.0687105	0.0205762	0.101782		0.447487	0.0165556	0.0569698	-0.00193251	0.0741022		0.447487	-0.0313106	0.0955557	-0.0122527	0.100912
0.455202	0.0185671	0.0436325	-0.0144707	0.0552856		0.455202	-0.0132776	0.0766517	0.0543714	0.0848679		0.455202	0.0446743	0.06077	0.0359599	0.0830298		0.455202	-0.0198527	0.0889107	-0.011807	0.0608901
0.462918	0.0141095	0.0660503	-0.0490863	0.0933843		0.462918	-0.00992438	0.108252	0.0460564	0.0888714		0.462918	0.0162052	0.0748714	-0.00638525	0.0664561		0.462918	0.0107494	0.0913032	0.0175936	0.0721674
0.470633	-0.00644294	0.0783371	-0.0640209	0.0784418		0.470633	-0.0496498	0.0881104	0.0364129	0.0572554		0.470633	0.0355933	0.0671968	-0.0371819	0.0683214		0.470633	0.0180712	0.0775832	0.0718698	0.0644388
0.478348	0.0103045	0.0749514	-0.0461344	0.0669135		0.478348	0.0167893	0.0820164	0.0240317	0.0497399		0.478348	0.0366864	0.0662532	-0.0181635	0.0808903		0.478348	-0.0511082	0.0824747	0.0934491	0.0683855
0.486064	0.0381348	0.108341	-0.0207141	0.0907739		0.486064	0.0248257	0.109196	-0.00242562	0.0684566		0.486064	0.00624886	0.053079	-0.0263453	0.0641837		0.486064	0.020416	0.0629984	0.026932	0.0918122
0.493779	0.0473231	0.0847816	0.017061	0.0595727		0.493779	0.0131602	0.0946009	-0.0161512	0.0554514		0.493779	0.0352698	0.0515086	0.00235939	0.0659322		0.493779	-0.00451556	0.0524926	0.0244767	0.0566829
0.501494	0.0482853	0.0957037	-0.0212768	0.0718258		0.501494	0.00966185	0.0805127	-0.0495045	0.0546388		0.501494	0.0321841	0.0474315	0.0080422	0.082882		0.501494	-0.0393516	0.0542646	0.00657753	0.0837863
0.509209	0.0122748	0.0766541	-0.0353878	0.0648783		0.509209	0.0188379	0.0601488	-0.0439316	0.0801926		0.509209	0.0532174	0.0507615	-0.0151676	0.068828		0.509209	-0.0209042	0.0565341	0.0192416	0.0785127
0.516925	0.016507	0.106632	-0.0281912	0.0857535		0.516925	-0.0105026	0.0550191	-0.0264161	0.0867364		0.516925	0.0360676	0.0874791	-0.0280196	0.0669189		0.516925	0.00899099	0.0561411	0.050668	0.0629135
0.52464	0.0315756	0.119457	0.0383776	0.111678		0.52464	-0.00521504	0.0617053	-0.0155384	0.10355		0.52464	0.0101139	0.0867267	-0.00434665	0.0487993		0.52464	0.012848	0.0859358	0.0738837	0.0630877
0.532355	0.0489955	0.0860783	0.0362315	0.0884483		0.532355	0.013231	0.0893802	-0.0141337	0.138063		0.532355	0.0468809	0.0838269	-0.00504686	0.0370857		0.532355	0.0276011	0.0485554	0.0308186	0.078923
0.540071	0.0265351	0.0373959	-0.0112999	0.0888028		0.540071	0.0143204	0.0869908	0.0195853	0.147671		0.540071	0.0608781	0.0670251	0.00339605	0.0658537		0.540071	-0.0113658	0.0542039	0.0457649	0.0750073
0.547786	0.0136335	0.0718738	-0.0220916	0.069057		0.547786	0.00903053	0.0809357	0.0266341	0.101934		0.547786	0.0212553	0.0830277	0.00702505	0.0542096		0.547786	-0.0320532	0.07027	0.0210509	0.0452934
0.555501	0.0133799	0.0674181	-0.0659517	0.062748		0.555501	0.00932671	0.0521478	0.024145	0.0680514		0.555501	0.0136066	0.100744	-0.0244835	0.0610979		0.555501	-0.00120323	0.0825203	0.0676211	0.0447926
0.563217	-0.00701041	0.0653156	-0.0837443	0.0497413		0.563217	0.00485192	0.0659133	-0.0249311	0.0730993		0.563217	-0.0330012	0.0454712	-0.0103043	0.0677843		0.563217	-0.00055116	0.0859594	0.0691247	0.0630536
0.570932	-0.00406471	0.0708007	-0.0508248	0.0489952		0.570932	0.0331479	0.0868429	-0.0139281	0.0867766		0.570932	-0.00891752	0.0567426	-0.00912814	0.0627228		0.570932	0.0258786	0.0836134	0.0357488	0.0982341
0.578647	-0.0162347	0.0734774	-0.0107634	0.0551398		0.578647	0.0177221	0.0624744	0.0130602	0.110946		0.578647	-0.0147013	0.0662736	-0.019755	0.0370906		0.578647	0.00464016	0.0567111	0.0511838	0.0805936
0.586362	0.00897126	0.101316	-0.029581	0.0563953		0.586362	0.0165652	0.049883	0.0140584	0.0794477		0.586362	0.000858529	0.0631757	0.00631517	0.0466868		0.586362	-0.0150145	0.0712071	0.0264003	0.0974667
0.594078	0.0166605	0.0880444	-0.0372373	0.0765323		0.594078	0.0100045	0.0829125	-0.00934901	0.0812584		0.594078	-0.00149707	0.0271823	0.040313	0.0277733		0.594078	0.00429731	0.05531	0.0324773	0.0627973
0.601793	0.00941257	0.0671903	-0.0155374	0.072119		0.601793	-0.00497109	0.0590386	-0.0177565	0.0710778		0.601793	0.00881224	0.0666031	0.0379104	0.0762069		0.601793	0.0241639	0.0524899	0.044903	0.0755921
0.609508	0.017271	0.0630897	-0.0142384	0.0849127		0.609508	0.0148613	0.0507976	-0.00254749	0.0645145		0.609508	0.000197826	0.0433903	0.0500405	0.0465934		0.609508	0.0235827	0.0500661	0.0303593	0.0983201
0.617224	0.00792855	0.0817794	-0.00295776	0.0918485		0.617224	0.0474209	0.0783009	0.00298288	0.0604796		0.617224	-0.0290175	0.0780794	0.0128104	0.0714092		0.617224	0.0233673	0.0775066	-0.00342501	0.0827043
0.624939	-0.0126514	0.0594342	0.0314198	0.0774508		0.624939	0.0339	0.0711251	-0.0236192	0.067989		0.624939	0.00793809	0.0816806	-0.029579	0.0975323		0.624939	-0.00701712	0.0570621	0.0156392	0.064243
0.632654	-0.00936588	0.0429199	0.0176425	0.0589537		0.632654	0.021002	0.0537677	-0.0242374	0.0771898		0.632654	0.0171318	0.0727766	-0.00464571	0.0718686		0.632654	-0.00927733	0.046621	-0.00657347	0.0838967
0.640369	-0.00244892	0.0700009	0.0150971	0.0860986		0.640369	0.0442937	0.0637078	0.014101	0.0809024		0.640369	0.029394	0.0733899	-9.07955e-05	0.0972086		0.640369	0.0215297	0.0714493	0.0290528	0.085817
0.648085	0.00743611	0.0724157	-0.00795287	0.0958465		0.648085	0.0611587	0.0668068	0.00648976	0.0755874		0.648085	0.0299169	0.0787267	0.0248746	0.0863192		0.648085	0.029131	0.0506851	0.0177273	0.0540057
0.6558	0.0132761	0.0839239	0.000731186	0.0775057		0.6558	0.0335288	0.061162	0.0126275	0.117161		0.6558	0.0516273	0.0607191	0.00315946	0.0803561		0.6558	0.0241028	0.0904013	0.00401008	0.0485095
0.663515	0.00592623	0.0823896	0.000971758	0.0609166		0.663515	-0.0188215	0.0789979	-0.00668532	0.0945173		0.663515	0.0531775	0.0701886	-0.0366998	0.0818702		0.663515	0.0123483	0.0493806	-0.0032081	0.069279
0.671231	0.00425766	0.0812199	-0.000165033	0.0457031		0.671231	-0.00713724	0.0921218	0.0102397	0.0880749		0.671231	0.0135142	0.0669805	-0.0380001	0.0485069		0.671231	-0.0242264	0.0608277	0.0118579	0.0528638
0.678946	0.000376592	0.055908	-0.00553799	0.0546245		0.678946	-0.01616	0.081095	-0.00101327	0.0959742		0.678946	0.0132688	0.0633284	0.00733168	0.0511744		0.678946	-0.0229855	0.0617317	0.00221121	0.0854875
0.686661	0.00974425	0.0521863	-0.0104221	0.0436287		0.686661	-0.0188421	0.0732189	-0.00453352	0.0822403		0.686661	-0.0140013	0.0796337	0.0135342	0.049461		0.686661	-0.00994027	0.0684022	-0.000674641	0.0656948
0.694377	-0.0167626	0.0415676	-0.0233866	0.0679881		0.694377	-0.0252828	0.076039	0.016033	0.0841854		0.694377	0.0254323	0.0581448	0.00833221	0.0662338		0.694377	0.00212329	0.0564177	-0.00327016	0.061691
0.702092	-0.0166544	0.0684868	-0.0276251	0.0605218		0.702092	-0.0492862	0.0797108	0.0354124	0.0899781		0.702092	-0.00301816	0.0528964	-0.00264116	0.0808082		0.702092	0.0187521	0.0638871	-0.0219539	0.0704288
0.709807	-0.0107538	0.0759765	-0.0208522	0.0606923		0.709807	-0.0242795	0.0628824	0.0385854	0.0695869		0.709807	-0.0311768	0.0525579	0.00412878	0.0562144		0.709807	0.012966	0.062281	-0.00426082	0.057623
0.717522	0.0130908	0.0980686	0.0156775	0.0696221		0.717522	-0.0058367	0.0572213	0.0493559	0.0446822		0.717522	0.0170931	0.0423112	0.0260237	0.0582251		0.717522	-0.0119616	0.0499086	-0.00839282	0.0721474
0.725238	0.00975217	0.0808672	0.0109715	0.0607848		0.725238	0.0104011	0.0638371	0.0250462	0.0712398		0.725238	0.0333873	0.0418068	0.0322173	0.0572063		0.725238	-0.0106892	0.0654343	0.0218879	0.0636738
0.732953	-0.00329073	0.0579122	0.0349979	0.0647949		0.732953	0.0185656	0.0510094	0.020749	0.0648164		0.732953	-0.000774959	0.0395028	0.0328232	0.0428882		0.732953	-0.00751582	0.082612	-0.00458295	0.0728924
0.740668	0.0172228	0.0551314	-0.00828569	0.0709871		0.740668	0.0224357	0.0634645	0.0240938	0.0747389		0.740668	-0.0208879	0.033663	0.0247881	0.0545736		0.740668	0.000137165	0.051408	-0.00765211	0.0607189
0.748384	0.0117113	0.0380963	-0.0168896	0.071349		0.748384	0.0435175	0.0755973	0.0471113	0.0622411		0.748384	-0.00696031	0.0484118	0.0112153	0.0699825		0.748384	-0.0169772	0.0701725	-0.0190284	0.0457494
0.756099	0.0194171	0.0524013	0.00920102	0.0613287		0.756099	0.0111477	0.0714499	0.0339629	0.0954785		0.756099	-0.00270265	0.0585579	0.00352193	0.0921518		0.756099	-0.0135481	0.071032	-0.0284319	0.0600917
0.763814	0.038438	0.0554709	0.00129015	0.0685241		0.763814	0.00219792	0.0508606	0.00524741	0.0692046		0.763814	-0.000618327	0.0567544	0.0169838	0.0689942		0.763814	-0.0236814	0.0563963	0.00336036	0.0605055
0.771529	0.00968547	0.0572612	-0.0307651	0.0759341		0.771529	0.0227354	0.0670024	-0.03498	0.064558		0.771529	-0.00307932	0.0763911	0.0215881	0.0643233		0.771529	0.00828339	0.0462413	0.0106652	0.0928348
0.779245	-0.00420281	0.0844298	-0.0444454	0.0820966		0.779245	0.0302231	0.0629691	-0.0443251	0.0616028		0.779245	-0.00586709	0.0898321	0.0236586	0.0693722		0.779245	0.00753826	0.0613614	0.00330182	0.0983821
0.78696	0.00612699	0.0769886	-0.0456136	0.0780715		0.78696	-0.0267443	0.0677676	-0.00134384	0.0915284		0.78696	0.033984	0.0573021	0.0235553	0.0758704		0.78696	-0.00674874	0.0787714	-0.00277602	0.0783386
0.794675	0.00292343	0.0701527	-0.0349482	0.063223		0.794675	-0.0365731	0.0574486	-0.00465039	0.102453		0.794675	0.0110691	0.0637239	0.0234199	0.0917058		0.794675	-0.011254	0.0500075	0.00871041	0.0666702

## Sheet: Figure_SI_7m
	T	O	L
uncertainty (nm)	count	count	count
0.0306122	0	0	0
0.0918367	0	0	0
0.153061	0	0	0
0.214286	50	6	1
0.27551	208	208	7
0.336735	4458	651	137
0.397959	8851	8249	302
0.459184	11726	14311	168
0.520408	7917	14689	103
0.581633	6226	10813	64
0.642857	4355	8320	77
0.704082	3413	6307	80
0.765306	2219	4603	226
0.826531	1633	3624	421
0.887755	1346	2837	600
0.94898	1134	2501	793
1.0102	910	2089	752
1.07143	828	1781	734
1.13265	766	1575	664
1.19388	619	1382	722
1.2551	641	1267	703
1.31633	499	1156	821
1.37755	462	1087	764
1.43878	462	991	719
1.5	385	845	771
1.56122	343	858	736
1.62245	346	782	726
1.68367	293	730	723
1.7449	252	707	703
1.80612	269	678	705
1.86735	250	621	582
1.92857	241	585	567
1.9898	235	558	548
2.05102	207	489	478
2.11224	204	484	455
2.17347	179	446	413
2.23469	173	391	394

## Sheet: Figure_SI_9b
	all	ellipses	circles
angle (deg)	count	count	count
-82.5	0	0	0
-67.5	1	0	1
-52.5	10	8	2
-37.5	33	26	7
-22.5	55	30	25
-7.5	71	43	28
7.5	58	32	26
22.5	44	23	21
37.5	23	12	11
52.5	8	5	3
67.5	1	1	0
82.5	0	0	0

## Sheet: Figure_SI_9c
	ellipses	circles
ellipticiticy values	0.71055	0.755317
	0.750731	0.770919
	0.818725	0.846754
	0.786613	0.789709
	0.784081	0.723782
	0.854912	0.784817
	0.762206	0.744586
	0.817848	0.686279
	0.81742	0.838783
	0.727959	0.644447
	0.82856	0.669507
	0.838452	0.76007
	0.822234	0.716254
	0.788184	0.822855
	0.826898	0.73216
	0.716312	0.865023
	0.747784	0.763976
	0.80043	0.602078
	0.825415	0.737871
	0.745714	0.715761
	0.844448	0.771389
	0.796911	0.828141
	0.790125	0.782363
	0.86928	0.872266
	0.82148	0.857956
	0.785978	0.805004
	0.660719	0.87801
	0.803082	0.813352
	0.771932	0.687754
	0.818222	0.793862
	0.851392	0.805161
	0.829651	0.741427
	0.798245	0.685136
	0.838196	0.799968
	0.681607	0.700523
	0.844614	0.795755
	0.776438	0.801696
	0.799203	0.747792
	0.873384	0.815101
	0.796886	0.776708
	0.729176	0.791715
	0.797198	0.840184
	0.838424	0.76542
	0.789511	0.702423
	0.78895	0.747009
	0.865022	0.689552
	0.85973	0.800722
	0.836283	0.874758
	0.85174	0.881501
	0.788652	0.844673
	0.798141	0.757529
	0.859721	0.851842
	0.824741	0.813028
	0.868001	0.841021
	0.824981	0.873841
	0.819508	0.836657
	0.835314	0.839183
	0.827428	0.703535
	0.793371	0.77161
	0.829514	0.744068
	0.866876	0.818348
	0.849289	0.758196
	0.762945	0.751457
	0.763995	0.665258
	0.688155	0.879813
	0.664403	0.77448
	0.683367	0.796077
	0.819012	0.737253
	0.835874	0.850208
	0.800619	0.689746
	0.878627	0.805685
	0.815094	0.79657
	0.806357	0.82731
	0.701758	0.754352
	0.863582	0.813047
	0.811416	0.858604
	0.80902	0.835613
	0.794762	0.838731
	0.850941	0.744527
	0.870575	0.792374
	0.822452	0.790326
	0.666328	0.806167
	0.689644	0.749875
	0.805443	0.763989
	0.859775	0.866207
	0.808241	0.678905
	0.791802	0.822552
	0.821858	0.841109
	0.817533	0.8036
	0.748271	0.769396
	0.677041	0.858078
	0.856544	0.553291
	0.890942	0.776892
	0.816888	0.818516
	0.858671	0.766168
	0.784641	0.78857
	0.707194	0.62602
	0.859461	0.835816
	0.851454	0.824903
	0.839576	0.762293
	0.72217	0.778415
	0.820677	0.852056
	0.821442	0.76832
	0.843885	0.765421
	0.847132	0.803372
	0.824856	0.800742
	0.766764	0.832093
	0.807169	0.781399
	0.864645	0.754508
	0.820523	0.817446
	0.821449	0.840831
	0.836539	0.74741
	0.896181	0.658082
	0.851951	0.779174
	0.853518	0.805138
	0.786919	0.560177
	0.828291	0.651218
	0.816427	0.78099
	0.810681	0.733948
	0.834235	0.828176
	0.832553	0.709035
	0.825214	0.772798
	0.845268	0.802942
	0.830121	0.832869
	0.7677
	0.809404
	0.869319
	0.862461
	0.848648
	0.872797
	0.850029
	0.829005
	0.835393
	0.741804
	0.860193
	0.849774
	0.79455
	0.774143
	0.866138
	0.836163
	0.844454
	0.787298
	0.817384
	0.892297
	0.793302
	0.659693
	0.838656
	0.857491
	0.828745
	0.880263
	0.876926
	0.826548
	0.84346
	0.667318
	0.807004
	0.888876
	0.854498
	0.853541
	0.822013
	0.792962
	0.763457
	0.832105
	0.837805
	0.850216
	0.863632
	0.779609
	0.790344
	0.887616
	0.874603
	0.840023
	0.849312
	0.865652
	0.853709
	0.883049
	0.667137
	0.869264
	0.829771
	0.862045
	0.854378
	0.686312

## Sheet: Figure_SI_9d
	ellipses	circles
Ellipticity	count	count
0.513158	0	0
0.539474	0	0
0.565789	0	2
0.592105	0	1
0.618421	0	1
0.644737	0	2
0.671053	9	4
0.697368	5	9
0.723684	5	5
0.75	7	18
0.776316	17	21
0.802632	28	24
0.828947	51	21
0.855263	42	10
0.881579	15	6
0.907895	1	0
0.934211	0	0
0.960526	0	0
0.986842	0	0

## Sheet: Figure_SI_10e
	80% DoL							50% DoL
	repeat 1	repeat 2	repeat 3	mean	SD			repeat 1	repeat 2	repeat 3	mean	SD
Mean loc. unc. (nm)	Classification Performance						Mean loc. unc. (nm)	Classification Performance
2.5	97.5	98.5	99	98.3333	0.763763		2.5	94	93	94.5	93.8333	0.763763
4.3	99	98.5	99.5	99	0.5		4.3	89	92.5	88	89.8333	2.36291
6.3	98	98.5	97.5	98	0.5		6.3	83	81	89.5	84.5	4.4441
8.4	94	97.5	94.5	95.3333	1.89297		8.4	75	84	87.5	82.1667	6.44851
10.8	91.5	90.5	94	92	1.80278		10.8	70	60	62.5	64.1667	5.20416
16.2	85	85.5	85.5	85.3333	0.288675		16.2	51	51	63	55	6.9282
24.8	72.5	69	60.5	67.3333	6.17117

## Sheet: Figure_SI_10i+o
	continuous				discrete
	class 1	class 2			class 1	class 2
radius (nm)	count	count		radius (nm)	count	count
51.4229	83	0		51.4167	271	0
52.2547	92	0		52.25	0	0
53.0864	79	4		53.0833	0	0
53.9181	6	64		53.9167	0	0
54.7498	0	77		54.75	0	0
55.5815	0	95		55.5833	0	229

[truncated: 3 more sheets: Figure_SI_11, Figure_SI_12, Figure_SI_13]
